# Supplementary material for: A CSF-1R-blocking antibody/IL-10 fusion protein increases anti-tumor immunity by effectuating tumor-resident CD8+ T cells
Source: Cell Rep Med. 2023 Aug 15;4(8):101154. doi: 10.1016/j.xcrm.2023.101154 (PMC10439276; doi:10.1016/j.xcrm.2023.101154)
Supplement: Table S1. Immune cell composition of 9 cancer types from TCGA database, related to Figures 1 and S1 and STAR Methods, bioinformatics analysis of The Cancer Genome Atlas (TCGA) and VGH_HNSCC patients [file mmc2.xlsx]

## Sheet: Table S1
	Table S1. Immune cell composition of 9 cancer types from TCGA database, (Related to Figure 1, Figure S1A and STAR Method of Bioinformatics analysis of The Cancer Genome Atlas (TCGA) and VGH_HNSCC patients.)
		HNSC (502)	BRCA (1099)	COAD (471)	LUAD (535)	LUSC (501)	PRAD (499)	LIHC (374)	SKCM (471)	KIRC (535)
	B cell & Plasma cell (%)	7.87763	11.0285	10.129	12.0188	12.3317	19.6347	5.91161	8.45308	4.69849
	CD4_T cell (%)	23.4696	25.5649	29.3227	24.721	21.9947	28.4442	25.681	22.3401	27.1807
	CD8_T cell (%)	8.51382	7.01772	8.1029	8.26786	8.82235	9.36261	10.2112	15.5537	17.6975
	NK cell (%)	4.94629	2.14681	3.97442	2.73741	3.45747	3.48886	6.34282	3.71562	5.72483
	Monocyte (%)	0.515566	1.35159	0.590123	1.70912	0.701058	1.6353	2.46929	1.50885	5.68595
	Macrophage(Mφ)_M0 (%)	21.4205	16.3245	19.6477	14.8959	19.8919	6.37915	12.7203	19.4106	3.5299
	Macrophage(Mφ)_M1 (%)	8.7063	8.16507	6.0139	6.10333	7.6037	6.70266	8.33035	6.81962	7.74732
	Macrophage(Mφ)_M2 (%)	10.3091	16.7813	11.7522	15.9138	14.0063	10.058	18.1336	15.9342	19.5193
	Dentrritic cells (%)	7.56488	2.68803	3.00091	6.31486	4.60311	2.7231	2.64979	1.74126	1.50272
	Neutrophil (%)	0.917187	0.390931	1.01686	0.954403	1.20794	0.142897	0.514235	0.32897	0.811057
	Others (%)	5.75909	8.5407	6.44928	6.36341	5.37984	11.4285	7.03583	4.19394	5.90229
	HNSC - Head and Neck squamous cell carcinoma; BRCA - Breast invasive carcinoma; COAD - Colon adenocarcinoma; LUAD - Lung adenocarcinoma; LUSC - Lung squamous cell carcinoma;
	PRAD - Prostate adenocarcinoma; LIHC - Liver hepatocellular carcinoma; SKCM - Skin Cutaneous Melanoma; KIRC - Kidney renal clear cell carcinoma
