# Supplementary material for: A CSF-1R-blocking antibody/IL-10 fusion protein increases anti-tumor immunity by effectuating tumor-resident CD8+ T cells
Source: Cell Rep Med. 2023 Aug 15;4(8):101154. doi: 10.1016/j.xcrm.2023.101154 (PMC10439276; doi:10.1016/j.xcrm.2023.101154)
Supplement: Table S2. Clinical characteristics of the TVGH patients with HNSCC, related to Figures 1 and S1 [file mmc3.xlsx]

## Sheet: Table S2
Table S2. Clinical characteristics of the TVGH HNSCC patients (65 samples from 21 patients), (Related to Figure 1 and Figure S1)
Total 65 bulk RNA sequencing paried-samples from 21 patients, which contain normal peri-tissue part, tumor tissue (intra-tumor and invasive front part) and metastatic lympho node part
ID	GENDER	Age	Tumor location	TNM stage	p16 Examination	Sequencing samples	Notes* (Operation method)
CASE 1	M	51	Malignant neoplasm of tip and lateral border of tongue	CT4aN1M0 SIII_x000B_PT4aN1M S:IVA R:0	NA	Normal; Intra-Tumor; Invasive front	ORAL TUMOR EXCISION WITH RND _x000B_(INCLUDING SUPRAHYOID DISSECTION)
CASE 2	M	51	Tongue, dorsal surface NOS	CT4aN2bM0 S:IVA_x000B_PT4aN3bM S:IVB R:0	non-reactive	Normal; Intra-Tumor	ORAL TUMOR EXCISION RND (INCLUDING SUPRAHYOID DISSECTION) _x000B_PARTIAL MANDIBULECTOMY (INCLUDING MANDIBULOTOMY)
CASE 6	M	75	Larynx	NA	NA	Normal; Intra-Tumor; Invasive front	LARYNGECTOMY, TOTAL RND (INCLUDING SUPRAHYOID DISSECTION)_x000B_LOBECTOMY OF THYROID
CASE 13	M	52	Hypopharynx, pyriform sinus right	CT4aN2cM0 S:IVA_x000B_PT4aN2cM S:IVA R:1 CA	negative	Normal; Intra-Tumor	LARYNGECTOMY, TOTAL_x000B_THYROIDECTOMY
CASE 16	M	61	Lip, mucosa lower left	CT2N2cM0 S:IVA_x000B_PT2N3bM S:IVB R:0	negative	Normal; metaLN	ORAL TUMOR EXCISION, WITH LYMPHADENECTOMY_x000B_RND (INCLUDING SUPRAHYOID DISSECTION)
CASE 20	M	60	Tongue border left	CT3N2bM0 S:IVA_x000B_PT4aN3bM S:IVB R:0	negative	Normal; Intra-Tumor; Invasive front; metaLN	1.ENT 63010 ORAL TUMOR EXCISION WITH RND_x000B_2.ENT 64014 RND (INCLUDING SUPRAHYOID DISSECTION)
CASE 22	M	53	Base of tongue cancer	pT0N2cM0	NA	Normal; Intra-Tumor; Invasive front	1.ENT 63016 ORAL TUMOR EXCISION_x000B_2.ENT 82028 NECK LYMPH NODE DISSECTION, UNILATERAL (RND, UNILATERAL)
CASE 23	M	66	Hard palate right	CT2N1M0 S:III	negative	Normal; Intra-Tumor	1.ENT 63010 ORAL TUMOR EXCISION WITH RND_x000B_2.ENT 63011 PARTIAL MAXILLECTOMY
CASE 26	M	35	Tongue left	c T 3 N 2b M 0 (stage IVA ) _x000B_ p T 2 N 1 M (stage III ) R 0	negative	Normal; Intra-Tumor; Invasive front; metaLN	1.ENT 63010 ORAL TUMOR EXCISION WITH RND
CASE 28	M	44	Gum/Gingiva, lower right	c T 4a N 2c M 0 (stage IVA ) _x000B_ p T 4b N 3b M (stage IVB ) R 0	NA	Normal; Intra-Tumor ; metaLN	1.ENT 63010 ORAL TUMOR EXCISION WITH RND_x000B_2.ENT 64014 RND (INCLUDING SUPRAHYOID DISSECTION)
CASE 44	M	50	Gum/Gingiva, lower right	c T 4a N 2b M 0 (stage IVA ) _x000B_ p T 4a N 3b M(stage IVB ) R 0	NA	Normal; Intra-Tumor; Invasive front; metaLN	1.ENT 63010 ORAL TUMOR EXCISION WITH RND_x000B_2.ENT 63013 PARTIAL MANDIBULECTOMY (INCLUDING MANDIBULOTOMY)
CASE 47	M	61	Hypopharynx, pyriform sinus	c T 4a N 1 M 0 (stage IVA ) _x000B_ p T 4a N 3b M(stage IVB ) R 0	NA	Normal; Intra-Tumor; Invasive front	1.ENT 62005 LARYNGOPHARYNGECTOMY_x000B_2.ENT 64014 RND (INCLUDING SUPRAHYOID DISSECTION)
CASE54	M	56	Buccal right	C T2N1M0 S:III_x000B_P T4aN0M S:IVA R:0	NA	Normal; Intra-Tumor; Invasive front	1.ENT 63010 ORAL TUMOR EXCISION WITH RND_x000B_2.ENT 64014 RND (INCLUDING SUPRAHYOID DISSECTION)
CASE56	M	66	RT TONGUE	CT3N2cM0 S:IVA_x000B_PT4aN3bM S:IVB R:0	NA	Normal; Intra-Tumor; Invasive front; metaLN	1.ENT 63010 ORAL TUMOR EXCISION WITH RND_x000B_2.ENT 64014 RND (INCLUDING SUPRAHYOID DISSECTION)
CASE58	M	68	Right tongue border	rpT3N0M0	NA	Normal; Intra-Tumor; Invasive front	1.ENT 63010 ORAL TUMOR EXCISION WITH RND
CASE59	M	72	Larynx, glottis	CT4aN0M0 S:IVA PT4aN0M S:IVA R:0	NA	Normal; Intra-Tumor; Invasive front	1.ENT 62004 LARYNGECTOMY WITH RND 2.ENT 64014 RND (INCLUDING SUPRAHYOID DISSECTION)
CASE61	M	69	Tongue border left	CT3N2bM0 S:IVA PT2N0M S:II R:0	NA	Normal; Intra-Tumor; Invasive front	1.ENT 63016 ORAL TUMOR EXCISION 2.ENT 66002 TRACHEOSTOMY
CASE63	M	53	Tongue border right	CT2N0M0 S:II PT3NxM S:-8 R:0	NA	Normal; Intra-Tumor; Invasive front	1.ENT 63016 ORAL TUMOR EXCISION
CASE64	M	62	Floor of mouth, lateral right	CT1N0M0 S:I PT1NxM S:-8 R:0	NA	Normal; Intra-Tumor; Invasive front; metaLN x 2	1.ENT 63016 ORAL TUMOR EXCISION
CASE65	M	70	Tongue border left	CT2N0M0 S:II PT1NxM S:-8 R:0	NA	Normal; Intra-Tumor; Invasive front	1.ENT 63016 ORAL TUMOR EXCISION
CASE69	M	53	Buccal mucosa right	CT2N1M0 S:III PT3N3bM S:IVB R:0	NA	Normal; Invasive front ; metaLN	1.ENT 63009 COMPOSITE RESECTION 2.ENT 64014 RND (INCLUDING SUPRAHYOID DISSECTION)
