# Supplementary material for: A CSF-1R-blocking antibody/IL-10 fusion protein increases anti-tumor immunity by effectuating tumor-resident CD8+ T cells
Source: Cell Rep Med. 2023 Aug 15;4(8):101154. doi: 10.1016/j.xcrm.2023.101154 (PMC10439276; doi:10.1016/j.xcrm.2023.101154)
Supplement: Table S3. GeoMax digital spatial profiling (DSP) analysis of patients with HNSCC, related to Figure 1 — (A) Clinical characteristics of the HNSCC patients. (B) RNA values of the interested ROIs in transcriptomics analysis. [file mmc4.xlsx]

## Sheet: Table S3A
Table S3A. Clinical characteristics of the TVGH HNSCC patients for GeoMax Digital Spatial Profiling (DSP) analysis, (Related to Figure 1K-1N)
UPN	GENDER	Age	Tumor location	pTNM (T stage)	pTNM (N stage)	p16 Exmination	Operation method	Note
#1	M	44	Gum/Gingiva, lower right	4b	3b	NA	1.ENT 63010 ORAL TUMOR EXCISION WITH RND_x000B_2.ENT 64014 RND (INCLUDING SUPRAHYOID DISSECTION	RNA_Seq CASE 28
#2	M	50	Gum/Gingiva, lower right	4a	3b	NA	1.ENT 63010 ORAL TUMOR EXCISION WITH RND_x000B_2.ENT 63013 PARTIAL MANDIBULECTOMY (INCLUDING MANDIBULOTOMY)	RNA_Seq CASE 44
#3	M	53	Buccal mucosa right	3	3b	NA	1.ENT 63009 COMPOSITE RESECTION 2.ENT 64014 RND (INCLUDING SUPRAHYOID DISSECTION)	RNA_Seq CASE 69
#4	M	50	Tongue	4a	3b	postive	ORAL TUMOR EXCISION WITH RND
#5	M	79	Tongue	3	2b	negative	ORAL TUMOR EXCISION
#6	M	50	Buccal	4a	3b	postive	ORAL TUMOR EXCISION SUPERFICIAL PAROTIDECTOMY
UPN: unique patient number

## Sheet: Table S3B
Table S3B. RNA values of the interested ROIs in spatial transcriptomics analysis, (Related to Figure 1K-1N)
TargetName	ROI (label)	Patient ID	Type	Region	A2M	ABCB1	ABCF1	ABL1	ACOT12	ACSF3	ACTA2	ACTB	ACTR3B	ACVR1B	ACVR1C	ACVR2A	ACY1	ADA	ADAM12	ADGRE1	ADH1A	ADH1B	ADH1C	ADH4	ADH6	ADM	ADORA2A	AFDN	AICDA	AIRE	AKAP1	AKR1C4	AKT1	AKT2	AKT3	ALCAM	ALDOA	ALDOC	ALK	ALKBH2	ALKBH3	AMBP	AMER1	AMH	ANGPT1	ANGPT2	ANGPTL4	ANKRD28	ANLN
05153F | 001 | Stroma	001	05153	Stroma	Primary Stroma	95.1713	22.2876	40.6183	53.1047	22.8232	32.2911	26.143	1045.29	19.7137	31.5448	19.8478	29.3643	30.2741	32.7001	28.6176	21.8628	26.9166	19.8732	32.839	22.5349	26.1121	56.1312	23.8479	26.0887	21.2661	17.9744	24.1803	17.7917	68.0804	39.9626	26.8559	39.3541	238.465	27.9612	19.6338	22.0341	21.6501	17.1249	24.3916	33.7177	20.3946	26.0177	17.888	23.6594	26.8294
05153F | 001 | Tumor	001	05153	Tumor	Primary Outer Tumor	44.7486	22.4083	51.4117	31.5758	21.4887	38.2784	25.1906	1250.91	18.4621	42.6153	22.0204	28.0172	28.4892	30.8432	24.1482	18.0354	27.2682	19.8104	28.9052	19.7099	22.4653	103.6	22.2264	37.5143	32.763	17.6336	25.1416	22.543	79.4722	43.703	29.064	37.1425	439.138	23.9683	25.5463	24.622	23.5017	18.4352	20.8768	34.9098	19.8174	16.539	21.5285	18.9607	29.1557
05153F | 002 | Stroma	002	05153	Stroma	Primary Stroma	104.896	27.7808	30.4603	59.9583	20.355	38.9356	32.0399	1185.9	21.94	38.5372	21.7219	24.5629	27.0361	29.6575	50.799	14.2224	26.4979	20.2582	28.153	20.7292	28.0288	54.6744	23.1522	30.6957	25.2415	15.9067	23.7248	15.647	77.2826	37.0811	28.0007	33.4461	209.852	22.8323	21.1955	26.0028	25.9434	15.8378	20.862	37.4663	19.2594	27.8293	20.1735	32.999	22.2281
05153F | 002 | Tumor	002	05153	Tumor	Primary Outer Tumor	33.4532	20.3047	38.8837	32.3472	18.3008	35.5948	16.0447	1920.4	19.401	43.0114	17.5237	19.976	35.5429	36.1651	19.7818	15.5431	23.4326	19.389	26.1731	17.973	18.5389	89.6107	14.6728	16.6373	24.4874	13.4367	29.293	15.7604	408.413	53.1343	27.0824	42.6086	805.239	35.8611	17.1347	27.4287	28.8336	17.5832	16.1977	26.4576	15.3461	13.31	39.321	23.3033	35.583
05153F | 003 | Stroma	003	05153	Stroma	Primary Stroma	69.6321	19.1026	37.7447	46.6785	22.6092	41.3597	37.5411	1110.31	20.7569	30.2481	17.5099	24.6911	26.8661	29.8397	37.7788	19.8068	28.2496	20.8295	32.7636	18.8471	25.8822	48.2349	20.8295	23.7155	20.1793	17.9865	25.1472	20.4685	75.7341	48.1123	28.4717	29.6478	226.928	24.2048	23.2472	24.1524	26.3809	17.7353	19.214	34.7013	21.3787	22.4962	16.6566	26.9763	23.1827
05153F | 003 | Tumor	003	05153	Tumor	Primary Inner Tumor	23.3705	20.5306	48.377	33.5581	21.568	37.9363	18.3569	1842.91	22.9353	48.6585	18.1488	23.8789	31.9908	27.3851	19.2496	15.4326	20.6242	16.4075	24.8009	18.4927	22.2363	51.3804	20.9027	25.1089	18.1893	15.4902	26.3382	20.5108	98.1974	55.5783	19.0065	32.0697	921.777	26.3535	19.2912	26.5228	31.2962	17.9634	21.8665	30.0422	19.1906	16.5698	23.9975	17.0977	36.8479
05153F | 004 | Tumor	004	05153	Tumor	Primary Inner Tumor	32.8869	18.6876	36.1555	32.3355	15.6854	38.2895	17.6954	2106.57	14.1098	49.6588	17.2179	22.8142	28.8004	38.3613	16.241	14.9179	23.9216	14.5176	23.6334	14.2995	19.5912	166.166	13.2271	26.2885	28.5439	13.0777	25.6883	16.6668	108.93	51.9602	21.8778	39.211	940.79	32.8086	17.8108	22.2637	23.4004	15.9062	15.7104	26.4366	15.9247	13.2627	37.5692	19.2413	41.8445
05153F | 005 | Stroma	005	05153	Stroma	Primary Stroma	91.8395	24.2382	34.0183	49.3762	29.3249	41.2855	37.7518	1005.93	20.0773	33.0377	25.8111	27.0648	32.3127	32.2368	53.3027	24.6076	30.4477	29.0589	33.8981	23.3311	29.9485	34.8587	25.5366	35.1788	24.8408	24.083	28.9256	23.1296	72.6396	40.8904	26.4355	33.7318	205.751	29.716	27.3256	27.7383	29.9394	26.4375	23.8699	43.8875	23.5148	24.9391	22.8316	23.5325	29.3191
05153F | 005 | Tumor	005	05153	Tumor	Primary Outer Tumor	28.4762	21.646	37.6869	33.1203	24.5537	40.3999	27.4329	1613.54	23.0603	39.6407	20.272	23.6725	31.1557	28.5798	25.2385	17.3037	25.5818	26.4813	28.3696	20.6513	26.1216	45.1205	28.0133	25.605	23.4847	17.1745	28.4509	21.0788	84.9525	51.137	25.0327	34.1904	641.496	32.49	24.0467	30.2857	28.1317	22.4636	21.8934	36.707	21.6769	17.8793	27.3762	18.9206	35.9881
05153F | 006 | Tumor	006	05153	Tumor	Primary Inner Tumor	27.3995	21.3477	43.07	31.9675	24.4951	44.4408	19.2503	1564.86	23.6153	45.8269	19.6182	21.9015	33.6285	27.5876	23.2723	18.6287	27.1378	26.3615	29.5125	20.6224	27.4081	58.8706	21.3798	29.1487	22.1576	17.3577	31.7209	24.2977	79.7799	52.5801	23.9045	28.6703	833.777	31.9288	22.5284	28.1792	32.9406	20.0214	21.9504	32.8514	20.6364	18.7145	24.3968	20.2546	33.268
05153F | 007 | Tumor	007	05153	Tumor	Primary Outer Tumor	31.4018	19.2537	32.9394	33.398	18.4973	32.9472	23.2996	1988.08	15.372	54.0275	16.4405	22.0261	27.2136	39.3153	19.9214	15.2294	24.0579	16.8391	24.1099	16.7761	22.7854	131.964	12.1031	22.8891	23.897	16.0024	29.9198	20.7547	88.8802	57.1125	29.0623	36.9919	841.994	37.1055	18.3664	27.2251	27.2253	16.7429	16.7289	33.4405	19.2244	15.7161	34.5736	20.891	34.2935
05153F | 008 | Stroma	008	05153	Stroma	Primary Stroma	53.1283	25.5	32.3089	42.008	28.8362	35.5521	43.1117	1057.52	21.332	35.3082	23.2953	26.5929	25.9872	36.4999	39.8989	21.2775	33.9838	22.0837	37.1642	20.713	29.9338	41.2788	22.7333	32.0182	24.9963	18.7944	23.3638	16.2647	60.1413	43.2659	31.419	25.8644	142.232	31.0421	25.7844	23.6426	26.2557	18.0115	18.7972	42.9181	19.9662	22.4309	18.8794	25.6804	26.5493
05153I | 001 | Stroma	001	05153	Stroma	Meta Stroma	131.385	12.8781	35.2409	53.2719	19.6148	27.2121	108.592	2632.12	14.7005	28.4766	12.8796	20.3258	19.8966	31.7187	67.2754	12.9871	18.2513	12.1759	18.5235	14.7255	15.2444	109.849	18.4894	19.7961	13.3589	12.7598	18.6627	13.364	75.9636	42.9967	32.6241	47.2434	533.029	25.0238	13.9285	17.0608	19.6869	14.9542	15.2739	25.1636	14.3071	35.8532	46.772	21.9604	31.8474
05153I | 001 | Tumor	001	05153	Tumor	Meta Tumor	28.0399	12.6233	39.0461	32.8359	15.0468	30.2328	15.7611	2740.2	11.1145	46.5509	13.9474	18.5087	21.675	38.9169	21.156	12.0274	17.1158	12.4219	19.4485	12.8946	15.4905	477.876	17.2445	24.2575	13.8816	10.7496	23.5127	13.9043	68.9278	52.7804	35.9749	46.5792	999.996	35.4504	16.3468	17.7423	23.0528	12.4305	14.2423	31.3879	13.2992	12.3693	216.443	14.2879	47.7945
05153I | 002 | Tumor	002	05153	Tumor	Meta Tumor	25.8033	18.3437	42.1633	34.3671	19.1943	36.181	16.1334	2347.99	16.0449	48.1436	15.6553	22.371	25.4554	26.3555	19.6603	15.9439	22.116	20.9272	21.4378	18.3733	23.0646	932.43	18.7243	27.9029	17.9247	15.1361	23.9883	17.1195	79.0558	46.2797	24.9988	33.4184	1211.34	43.7311	18.7769	21.2996	23.418	18.4354	17.5738	27.5746	17.952	17.4982	143.667	17.0117	37.1548
05153I | 003 | Stroma	003	05153	Stroma	Meta Stroma	157.594	15.851	37.623	57.3908	16.2797	27.7734	73.1093	1685.13	14.8593	36.0236	16.4444	24.9475	23.6582	38.1045	67.3063	14.5556	23.426	18.8995	23.2475	16.9512	20.1138	93.5293	20.4423	20.6991	15.1746	11.9043	24.0017	16.4041	76.6143	44.78	24.5042	30.2863	217.053	19.3227	17.2834	21.1528	21.773	15.2985	14.8642	34.2104	16.0259	33.4909	14.8525	27.763	23.0641
05153I | 003 | Tumor	003	05153	Tumor	Meta Tumor	34.2938	14.221	50.125	35.8536	16.8796	27.9912	17.7132	1884.22	12.5654	54.7568	13.4186	20.7494	26.0961	26.0918	19.9083	11.7196	19.5172	16.4629	19.3153	12.566	17.8092	201.266	14.2791	24.8345	15.2622	11.9054	24.5068	16.7473	85.1867	50.5461	18.0726	24.6753	571.072	20.2547	15.1926	24.0746	22.6379	14.495	15.797	30.3479	14.8865	14.2512	22.8703	15.2716	29.5938
05153I | 004 | Geometric Segment	004	05153	Tumor	Meta Tumor	34.6706	21.8468	42.6659	33.4905	24.5112	37.5621	22.1964	1376.76	17.3069	40.0543	19.2014	24.5847	30.4859	28.4327	24.3545	19.6267	26.7834	23.5223	30.388	20.9522	27.7491	407.583	25.5242	36.4435	21.0278	18.6672	27.2592	23.5657	67.725	43.6372	22.2128	28.5579	488.824	24.3684	23.7105	22.9018	22.3222	20.8692	21.1683	40.693	20.397	19.0935	65.9105	20.9994	22.7723
05153I | 005 | Tumor	005	05153	Tumor	Meta Tumor	34.2433	14.544	38.0933	34.9982	19.4224	34.472	19.7228	1561.93	14.472	53.9034	14.9887	22.1656	26.2257	23.4245	17.3375	15.507	19.8761	18.8755	20.5523	16.9187	20.2873	314.436	18.6335	27.7238	15.6008	13.2247	26.434	17.5197	75.085	51.2742	23.2204	34.2355	777.152	31.4246	17.324	22.0875	25.5871	17.0452	17.2653	30.2469	16.6876	15.7146	48.2911	18.2826	20.4108
05153I | 006 | Tumor	006	05153	Tumor	Meta Tumor	40.8899	17.9896	32.5151	29.0565	22.2982	34.784	24.7779	1484.98	17.9959	53.7663	18.4407	25.1186	25.1738	22.6986	19.5146	18.5576	22.2753	20.5873	26.0575	20.4398	24.0248	706.091	17.8873	32.3363	18.2385	17.0723	23.0067	19.4292	64.9164	41.418	24.707	27.4167	834.75	38.9258	21.2344	20.8944	23.793	18.7132	17.2899	33.8333	17.1121	19.8211	83.319	18.6465	17.4811
05153I | 007 | Tumor	007	05153	Tumor	Meta Tumor	20.3498	14.8489	44.3272	30.7757	18.1	30.7564	14.6009	2366.49	14.5353	35.7823	15.202	22.7516	24.7483	30.8169	18.3367	14.8054	21.1773	18.1701	23.4275	15.7335	19.1591	597.072	17.1826	37.6631	14.8542	14.1236	28.9275	17.4232	51.8573	52.8302	31.9644	29.5354	668.698	30.3143	19.6557	24.7048	23.8185	15.9736	17.623	35.545	17.4134	14.4865	54.2712	15.8711	34.6432
05153I | 008 | Stroma	008	05153	No Signal	NA	73.5647	34.6216	28.85	40.3223	27.8169	29.7533	44.7707	1136.08	18.5908	41.0515	19.7408	23.3489	24.9743	48.6323	26.0481	13.4742	16.9228	53.338	29.2248	15.8467	27.5908	92.8668	26.669	39.7558	23.1591	18.2031	10.2115	25.4417	70.5582	39.7697	18.2031	22.1483	197.382	25.4417	23.3862	22.6762	17.5513	18.5908	27.5908	31.8244	18.2031	18.7731	27.5908	17.3108	33.1399
05153I | 008 | Tumor	008	05153	Mix ROI	NA	57.123	22.9728	37.2842	37.46	22.8528	31.4257	29.6653	1487.71	19.383	34.0263	18.6832	25.2061	24.6283	32.5026	32.1425	19.0219	27.4961	21.3784	29.2029	20.0287	26.2416	255.709	21	30.3317	21.59	18.1495	25.0465	20.8872	60.4755	40.4548	23.9979	25.0712	437.532	24.9114	21.7249	22.4948	22.9707	21.1413	19.6535	38.661	20.3034	21.5776	63.8372	20.8696	27.4499
05153I | 009 | Geometric Segment	009	05153	Stroma	Meta Stroma	96.5405	24.4031	34.8179	42.5469	25.5844	33.8645	148.27	1444.61	20.1777	35.8841	19.5977	28.9089	24.5552	26.5492	64.5612	20.0598	29.1344	31.3021	31.3061	20.6577	26.8144	64.713	25.3398	27.5118	21.2324	18.9586	25.3676	22.5207	64.7483	44.5491	28.6835	27.5782	218.22	24.2189	21.3801	23.7248	24.7761	24.8362	21.8307	39.7466	21.8298	24.2709	22.8746	25.1792	24.3336
16251J | 001 | Tumor	001	16251	Tumor	Meta Tumor	37.8565	19.6463	44.1128	34.4495	21.448	25.7606	25.301	2266.27	19.6502	81.2213	18.9134	27.0656	36.0739	33.1379	21.204	19.7615	23.4386	17.2529	27.3073	19.0565	21.4016	123.171	21.989	28.5811	24.4432	16.0015	22.1969	26.3695	103.41	40.2445	18.9205	26.8433	1074.06	21.6406	20.2862	24.8753	27.2278	16.8141	18.8151	30.827	22.0213	16.5865	34.5674	23.1568	29.0808
16251J | 002 | Tumor	002	16251	Tumor	Meta Tumor	33.0142	21.13	37.9143	36.7047	23.1292	32.4354	21.577	1578.51	17.9024	62.6692	19.5106	25.3038	36.2879	33.0544	24.5036	18.2305	28.9773	20.4584	29.6394	21.1666	25.4044	121.606	18.3524	25.2076	24.7279	20.5473	27.379	22.9725	85.7335	43.5413	21.9244	26.9517	705.338	26.6069	24.2045	25.9016	28.1174	21.9248	19.9212	36.3399	23.0857	19.532	25.006	23.5775	27.6386
16251J | 003 | Geometric Segment	003	16251	Tumor	Meta Tumor	44.7143	21.6724	41.509	33.6032	21.5283	35.5215	22.808	1853.15	17.9157	58.6177	19.0754	29.0526	42.1482	29.8708	25.5188	17.3937	24.2779	18.646	22.7258	19.9202	22.2359	136.312	21.1473	25.0687	20.9167	17.4175	25.6725	18.522	87.1026	39.2896	18.914	25.187	1084.34	24.5393	21.171	22.2559	25.0071	19.2745	20.0648	36.0336	21.5008	20.3844	32.4171	20.7284	25.8191
16251J | 004 | Geometric Segment	004	16251	Tumor	Meta Tumor	41.6099	22.4449	37.537	39.7126	25.1609	29.8425	20.9825	1600.04	17.882	55.0591	20.4601	27.2124	33.8774	42.7396	19.1028	20.9231	25.1009	25.465	28.4086	17.9564	23.4438	38.464	25.465	27.6086	25.4512	17.6763	29.0654	24.2089	86.3849	43.6266	18.5503	25.7209	427.417	20.0521	24.1727	26.15	26.5258	22.8332	24.1903	34.3719	21.4196	21.3614	19.2846	22.4409	28.4056
16251J | 005 | Stroma	005	16251	Stroma	Meta Stroma	141.954	25.4466	31.7102	55.1436	26.9239	36.4726	65.945	1159.97	26.4834	35.4435	19.7811	25.362	26.7542	29.0168	59.1749	21.1367	28.3872	31.9726	31.2705	22.1463	27.3738	47.3643	19.7925	27.4004	23.6598	20.7363	23.7142	20.0111	71.0521	39.3334	30.6445	27.803	210.803	22.2187	27.4686	24.7302	25.2395	20.4361	21.1351	41.2372	24.4461	34.1408	24.9563	29.5205	27.3973
16251J | 005 | Tumor	005	16251	Tumor	Meta Tumor	31.9421	19.1747	45.5077	38.8001	19.6658	32.0843	19.0397	2030.39	17.9376	70.1616	18.2959	27.7088	44.1438	40.4969	20.1734	17.3565	22.0874	17.0886	22.8665	17.5079	21.9329	150.38	19.9367	20.9775	20.7289	15.5562	27.6631	25.7865	98.1775	42.1884	17.5923	30.8925	799.62	22.9455	18.9327	22.5875	24.4092	16.9405	19.0264	27.7628	23.6588	18.6502	27.8877	21.0081	36.9425
16251J | 006 | Stroma	006	16251	Stroma	Meta Stroma	101.38	22.1343	34.3513	48.1396	20.9093	35.0172	99.3605	1470.78	18.5017	33.019	18.4566	28.4662	24.1955	30.2149	53.698	19.3042	28.4499	22.5549	29.1888	19.9042	26.4527	35.9457	21.3291	26.1072	19.2787	14.9934	22.1904	19.0493	72.0437	45.5391	27.1185	26.9347	184.688	23.0823	18.9502	19.9055	23.187	18.311	19.6758	41.0769	21.2194	21.69	16.9014	31.5669	24.0768
16251J | 006 | Tumor	006	16251	Tumor	Meta Tumor	32.9248	15.484	38.4435	37.3176	16.3492	28.9898	18.3292	2597.53	17.6593	58.4049	14.4726	23.7164	37.6063	54.5653	16.2146	11.3573	17.9662	15.8894	18.7648	15.3892	16.9342	88.8581	17.0811	16.5878	16.6468	11.492	25.2135	17.6558	112.78	43.7769	14.9365	22.7078	668.56	13.9765	15.7942	19.3424	21.1088	13.3289	20.0443	28.9685	17.1392	13.0602	13.447	20.1891	37.4525
16251J | 007 | Stroma	007	16251	Stroma	Meta Stroma	121.55	22.2253	31.6708	42.1002	19.7802	33.4118	84.1944	1788.65	19.3584	28.6175	16.5117	25.1309	27.4643	35.8226	45.5971	18.2265	23.9179	17.6074	25.6672	15.6095	23.9758	26.0154	22.4647	24.4261	19.0547	15.6499	27.5842	16.1244	75.7253	46.8462	30.1336	24.3898	217.666	21.8162	20.2512	19.9607	22.2969	17.461	17.9247	39.3133	18.8152	18.5578	16.4005	32.1201	22.7624
16251J | 007 | Tumor	007	16251	Tumor	Meta Tumor	36.8798	13.612	40.9126	39.5225	13.1792	26.442	15.7495	2965.55	16.9779	56.2665	13.0842	21.229	38.9924	57.0948	13.346	10.4918	16.3788	12.4998	16.2945	12.6489	13.6604	69.4346	15.6913	15.1594	13.9381	10.4015	27.4497	14.0098	120.408	42.8902	11.3772	19.3873	758.901	12.0855	13.0548	17.0951	23.704	11.6655	18.3683	19.1976	17.0251	11.8068	11.8481	19.8283	46.8465
16251J | 008 | Geometric Segment	008	16251	Tumor	Meta Tumor	42.3219	21.9599	45.6258	37.0644	21.5327	27.5454	22.4922	1578.6	18.6752	60.0574	16.8075	25.8202	37.7206	32.1629	19.3375	16.7402	25.3014	19.4691	25.3885	18.8492	21.4274	90.4213	19.0163	22.411	22.1505	13.9979	28.7718	19.9271	101.271	44.1606	19.5931	24.2892	726.16	22.2337	20.3636	24.4671	27.263	19.2543	19.8747	36.8776	22.1603	15.9261	22.4255	20.9511	34.8507
16251J | 009 | Geometric Segment	009	16251	Stroma	Meta Stroma	40.6943	26.5188	34.5317	40.4452	28.503	39.5214	32.3372	641.254	25.2293	38.0606	26.6681	31.5666	32.4567	40.4487	38.6784	25.7157	40.2414	26.0883	42.1493	23.8698	36.4622	35.6924	28.8636	32.127	31.3936	19.3787	29.3755	22.6466	54.1871	47.558	32.6217	29.5443	94.8341	31.9286	28.2587	28.527	32.3707	27.8064	25.5525	51.9784	28.2933	30.3528	19.5171	34.4399	28.9294
16251R | 001 | Geometric Segment	001	16251	Stroma	Primary Stroma	50.6773	27.6464	34.5215	39.5533	27.1351	37.2671	42.2147	958.66	35.1395	33.3743	22.5423	29.9905	29.549	35.5928	42.0061	24.9279	41.2805	24.2145	42.0464	26.6766	34.9357	38.1416	22.2512	32.8823	26.9949	21.945	28.5677	29.0532	55.1998	46.416	32.2676	28.137	120.246	29.5949	27.1398	25.5477	28.2936	25.8916	22.5547	44.7824	23.498	27.4927	20.9288	25.6061	25.4152
16251R | 002 | Geometric Segment	002	16251	Tumor	Primary Inner Tumor	26.7113	27.0135	40.4744	30.5104	30.6038	36.0415	27.7332	961.282	26.0425	40.1792	27.4038	26.5903	28.5216	31.3794	26.5524	24.5755	38.6607	25.4911	38.9687	32.6755	34.9264	107.971	29.4897	40.061	30.4739	25.3859	30.1528	26.941	50.9971	38.3006	26.0561	34.299	443.702	33.5877	27.8523	29.0709	27.0109	27.2924	28.901	43.3724	28.0134	23.3411	37.5697	21.8433	24.766
16251R | 003 | Geometric Segment	003	16251	Tumor	Primary Inner Tumor	28.4087	25.8726	37.3033	29.7246	29.3429	34.4146	23.9689	1657.58	27.327	43.812	22.9597	26.3903	26.4889	48.3591	27.0468	24.2892	35.1113	26.4625	38.4654	26.0802	31.4795	238.515	22.3562	35.3497	24.3561	21.744	24.9823	44.0742	62.9875	48.1804	24.6822	35.4246	841.867	35.6746	24.5767	25.6738	29.0261	26.5155	22.5118	45.7985	25.5245	21.7811	49.2717	20.6482	25.007
16251R | 004 | Geometric Segment	004	16251	Stroma	Primary Stroma	38.0189	32.4169	32.3755	35.7558	36.1622	39.2357	32.2287	586.417	31.7084	35.2721	25.6729	31.5933	31.3127	33.7507	33.5921	28.4372	40.49	41.0995	48.6869	21.408	32.5463	40.4884	27.3997	38.364	29.0516	22.6268	23.9201	25.7903	45.8912	35.4288	28.6507	24.7726	87.0093	33.469	34.1723	28.4773	27.4701	32.0895	25.8912	45.1739	30.9394	30.7445	22.3008	26.1992	24.1442
16251R | 005 | Geometric Segment	005	16251	Tumor	Primary Inner Tumor	25.5973	28.9833	33.7331	33.3733	32.5532	32.8511	26.4166	1620.07	27.7461	54.8788	28.7519	28.4166	29.8089	31.0734	29.9003	28.6917	29.4741	21.3914	37.8734	28.2933	31.9435	140.997	20.6783	40.9986	28.6349	23.1504	26.8552	28.0431	61.2052	43.9793	22.5567	30.5346	997.05	35.1385	27.2682	26.5564	29.5624	30.1482	26.1803	39.7147	28.7492	23.4654	32.6925	24.0159	27.219
16251R | 006 | Geometric Segment	006	16251	Stroma	Primary Stroma	44.1189	30.6759	33.3378	42.6787	32.022	41.556	34.7822	526.874	27.4384	35.6853	26.4488	31.8891	32.3953	35.8012	41.6829	28.7041	45.1647	25.5302	43.9715	29.616	38.1559	48.1378	24.1119	35.6755	32.1537	26.9173	26.7476	28.3356	45.7785	39.7367	34.1554	27.6384	99.72	32.0906	32.7346	30.3203	28.6179	29.7185	29.4819	50.8031	31.4787	31.7327	23.3703	20.4483	25.8811
16251R | 007 | Geometric Segment	007	16251	Tumor	Primary Outer Tumor	32.0239	22.2794	43.0606	29.1472	30.4086	30.4635	22.3514	1869.65	20.6393	40.6836	20.3428	22.1586	22.8241	34.5438	24.0887	19.3647	29.6433	21.0328	29.4607	19.2304	26.0396	114.532	22.27	33.815	22.3135	19.0912	28.4323	47.0706	78.9351	64.6976	21.0308	33.7459	457.134	27.4076	22.4513	23.1675	27.6744	20.6028	18.558	40.3748	20.4768	22.7263	21.2672	17.5623	32.3728
16251R | 008 | Geometric Segment	008	16251	Tumor	Primary Outer Tumor	32.1066	30.4724	49.4133	34.2559	27.6151	34.7871	28.5037	1461.66	22.8755	46.9974	25.9447	28.8162	30.6673	36.3102	28.5978	26.9021	30.6447	22.6919	31.7601	27.34	30.4722	115.113	28.2309	32.5069	28.1734	26.489	36.0682	57.5783	68.7421	61.2069	26.892	41.0626	382.939	32.2667	29.2366	32.615	32.61	26.8212	26.8787	38.5883	27.0689	27.8063	29.7426	24.6371	41.8291
16251R | 009 | Geometric Segment	009	16251	Tumor	Primary Outer Tumor	29.3652	26.2645	39.9752	31.1171	29.7899	34.4502	27.1295	1254.44	26.202	41.0763	26.3456	31.1619	32.7853	35.3414	27.4746	25.785	32.4622	27.9104	33.933	25.6863	32.8312	132.426	27.9104	38.4101	26.0242	20.5491	33.2982	41.3421	65.0247	48.4299	24.6971	29.9112	336.614	31.6987	28.4557	27.1864	29.6229	25.7526	23.4278	44.0567	25.6686	25.0496	22.2205	18.33	28.8412
16251R | 010 | Geometric Segment	010	16251	Stroma	Primary Stroma	80.217	26.2792	33.4391	46.8092	30.1649	38.9614	61.2255	869.947	24.8316	35.8078	22.6174	26.819	33.5842	35.6063	49.6563	23.0014	36.4716	26.3989	37.4964	21.9924	32.3548	38.2254	19.9878	30.1112	25.0822	19.1795	28.2702	25.3852	57.6018	43.0941	29.0569	25.2193	130.888	25.6709	28.029	23.5863	29.5226	27.7074	21.4325	46.1291	25.9092	31.7919	24.6973	25.563	23.9124
16251R | 011 | Geometric Segment	011	16251	Stroma	Primary Stroma	75.1032	24.8475	33.6752	45.9701	23.4479	34.5583	119.166	997.996	26.1263	34.4589	23.7404	28.3278	29.773	30.194	60.2729	25.9969	34.7526	29.4445	35.5916	25.9965	30.8007	46.5234	25.4031	34.4669	28.5912	23.4535	30.3694	29.3511	60.0766	42.858	28.7872	29.0387	146.133	32.5389	26.989	28.5275	28.3163	24.6375	24.17	48.4135	23.8213	29.8584	25.823	25.3016	27.9556
16251R | 012 | Geometric Segment	012	16251	Tumor	Primary Outer Tumor	32.7147	19.2333	43.962	31.7547	26.2213	33.5224	23.209	1851.6	20.8477	43.2924	17.246	23.4012	21.4552	35.2757	24.5083	18.7161	25.856	22.3658	28.3563	20.4113	24.0166	136.163	24.648	27.3715	21.5058	17.0734	35.0167	42.4583	78.2661	70.2997	22.2256	36.1679	372.298	24.7661	21.681	24.588	27.5616	19.3973	18.7762	37.0685	18.0472	19.0677	24.7399	17.1584	35.5032
S108-33357_A_T | 001 | Stroma	001	33357	Stroma	Primary Stroma	136.811	24.3432	35.6549	56.162	24.9143	30.9303	75.5398	1162.71	19.9287	32.1681	23.9473	24.721	26.9724	41.4478	46.6625	23.6509	23.5433	12.2279	27.3287	23.9306	26.327	47.7104	37.649	29.1958	24.692	24.9471	31.5537	22.5424	57.4285	43.745	35.4889	38.4149	141.943	32.1793	28.1708	24.1868	29.8784	22.7639	28.3643	42.3564	25.1358	38.4478	21.7116	28.741	27.8495
S108-33357_A_T | 001 | Tumor	001	33357	Tumor	Primary Outer Tumor	36.1622	24.3119	39.5172	47.9274	27.9793	34.8833	29.5369	1247.06	25.6365	34.8444	24.2439	25.4829	26.44	44.1753	35.3067	26.1379	23.311	18.4749	27.522	26.204	29.9484	164.424	35.1734	34.9935	25.9208	28.4484	31.4611	25.5124	54.6875	51.4777	28.2843	58.4297	213.738	32.0011	29.2763	28.18	29.1904	24.6739	29.6272	65.1755	28.1798	24.7165	30.1773	20.0444	41.2476
S108-33357_A_T | 002 | Tumor	002	33357	Tumor	Primary Outer Tumor	24.969	19.254	43.9833	44.5894	23.9431	29.6489	23.2196	2128.09	18.9976	35.7767	19.5833	20.4708	21.3165	55.384	30.6665	20.3453	20.5217	16.2977	23.2725	21.853	24.1121	163.716	34.7397	28.8854	22.1953	23.612	32.0827	21.5763	73.3952	58.7489	28.9505	68.7427	356.514	25.9245	26.2208	24.3139	25.8582	21.0398	25.4336	84.1594	23.3921	18.8753	28.9204	22.3256	60.2789
S108-33357_A_T | 003 | Tumor	003	33357	Tumor	Primary Inner Tumor	37.4417	31.4509	41.2821	44.0626	35.0843	36.3059	33.3396	352.414	22.6037	43.7414	31.25	28.4129	28.9954	44.1401	37.046	29.2455	26.6562	26.0883	34.7505	32.1601	36.1609	79.7893	45.7491	35.5386	32.891	32.8436	36.3471	33.3221	33.0359	39.3921	30.3875	41.6354	82.8771	40.9042	34.4541	30.6821	34.2732	28.044	36.3667	48.2598	30.1555	29.5934	29.223	23.3195	28.1113
S108-33357_A_T | 004 | Tumor	004	33357	Tumor	Primary Outer Tumor	27.9419	19.7776	44.4693	46.4368	21.3052	26.7204	21.9617	2034.78	15.3688	38.7578	18.3926	18.531	21.5474	57.1477	28.4001	18.8153	17.829	13.5311	18.7612	17.9114	24.18	179.411	28.7023	26.3125	21.9174	19.5506	31.3831	20.7112	76.676	59.8957	24.0149	75.1214	380.011	24.7025	24.1016	23.1665	26.0311	19.7761	24.2811	79.8349	21.1288	17.428	29.7361	20.2151	64.805
S108-33357_A_T | 005 | Tumor	005	33357	Tumor	Primary Inner Tumor	33.5962	30.0427	36.9908	45.0184	29.3693	37.5786	28.3246	509.276	21.8788	47.2458	27.6761	26.3998	29.9113	59.1039	32.9865	30.7487	27.0305	19.9614	29.6967	29.0516	35.3399	131.196	39.376	31.7713	33.5089	30.8714	32.1368	29.5526	34.9216	42.0241	28.9477	35.7576	187.544	36.7879	35.6581	32.9115	34.9387	28.3909	33.5029	50.2115	28.8082	26.7263	27.9473	21.3887	30.945
S108-33357_A_T | 006 | Stroma	006	33357	Stroma	Primary Stroma	60.6346	28.5996	37.7113	53.8581	29.27	35.1295	37.0331	815.221	22.4034	39.743	28.1192	23.4803	30.872	43.9757	39.1277	26.1009	24.8752	20.3024	27.9642	25.3659	33.319	42.024	43.6001	28.0641	31.1369	29.8091	31.9503	24.8773	52.2653	43.1247	27.4003	32.9649	128.34	35.1298	33.3443	30.2648	30.3258	26.9916	31.9785	47.6183	26.4359	28.6269	23.9768	27.8452	31.3127
S108-33357_A_T | 006 | Tumor	006	33357	Tumor	Primary Outer Tumor	29.5602	24.1793	40.0668	46.8608	26.9856	29.2233	25.1823	1395.42	17.9361	39.949	21.709	21.851	26.4601	56.266	32.7285	22.6338	20.1284	19.227	24.3781	24.711	23.6314	105.442	36.2565	31.0366	23.9829	25.1261	30.8976	20.8805	53.9669	48.5309	24.5584	73.5875	261.652	31.5718	26.5996	25.9416	30.4413	23.8213	28.4453	60.4703	26.2294	21.9973	37.7885	23.1017	50.8961
S108-33357_A_T | 007 | Stroma	007	33357	Stroma	Primary Stroma	52.5445	28.5845	37.2215	46.7072	26.8604	36.8048	53.4059	947.863	22.5218	32.1212	26.3188	25.1726	27.7653	43.3016	48.9406	26.7529	24.4479	15.694	29.1745	22.8228	30.9985	45.4099	39.7582	26.2333	26.8497	28.6009	25.7748	22.8979	50.6183	45.1099	28.51	35.98	126.753	33.6047	25.6213	25.6084	29.6497	25.3275	29.3642	47.4388	24.9873	26.4716	22.3515	29.3537	31.8246
S108-33357_A_T | 008 | Tumor	008	33357	Tumor	Primary Inner Tumor	34.756	28.592	38.4247	48.0811	32.7522	38.1217	29.5441	485.565	22.861	45.6501	27.567	27.7078	31.1451	43.9681	36.9387	28.8335	26.7652	21.4861	32.9356	30.8456	37.7946	79.0018	48.6596	36.6472	32.1866	36.1623	31.5543	27.4288	33.7845	46.311	28.4101	31.8317	94.1256	38.6945	39.3517	30.855	37.3252	29.1086	38.9797	48.1627	32.771	26.6519	29.0977	21.2966	30.9446
S108-33357_A_T | 009 | Tumor	009	33357	Tumor	Primary Outer Tumor	33.0759	22.8587	46.2208	49.3633	24.4918	33.3434	24.8141	1595.15	22.9123	43.9301	22.88	20.1465	23.8161	57.0353	33.1298	22.6643	19.9995	17.6492	25.7095	24.6592	25.3314	77.475	38.5073	26.9854	26.3064	24.0377	31.0108	20.8461	71.0754	55.6204	27.1353	61.3583	237.272	32.9105	24.2858	26.6781	30.0588	22.1216	29.6578	64.6248	23.7083	22.3032	28.1504	23.8277	61.4525
S108-33357_A_T | 010 | Stroma	010	33357	Stroma	Primary Stroma	83.4004	21.4986	37.0664	50.7372	24.7332	31.9464	55.333	1144.74	20.182	34.2302	22.5109	26.4948	25.2312	39.0272	41.1514	22.0128	22.883	13.1275	28.8844	23.9959	26.9197	46.0983	32.4734	24.7554	21.7714	26.5779	29.0089	21.1753	59.3644	45.2458	29.6845	33.378	155.453	29.1452	27.7546	23.3329	31.8527	22.4007	28.2626	48.6711	23.1215	23.885	22.8044	22.7125	29.3627
S108-33357_A_T | 011 | Tumor	011	33357	Normal	Normal	16.6677	13.0692	56.7757	38.1736	20.312	29.8395	33.3924	3066.64	20.1163	41.0772	14.1035	26.3242	25.7475	29.3365	18.6394	15.9974	22.3103	15.0216	23.8883	12.9742	17.8117	95.8445	14.0827	41.7128	17.3482	16.9938	47.0534	27.3613	79.8472	74.7625	16.4112	24.7446	447.869	28.9901	17.7103	25.2194	27.2317	17.5277	24.6749	35.6759	16.7083	17.7775	19.3859	25.8801	26.1801
S108-33357_A_T | 012 | Tumor	012	33357	Normal	Normal	23.6385	15.4259	67.9913	41.6929	15.31	25.7616	30.3344	2810.37	15.1677	43.7624	13.8414	21.181	27.849	25.4031	17.3627	11.9372	17.651	14.0384	20.5962	17.2846	22.4742	97.0963	17.938	28.1418	16.3507	12.403	49.7992	26.5095	88.365	69.2645	18.1528	20.7661	485.834	29.6876	16.4956	28.6545	17.9117	15.7977	23.1879	33.2974	12.5837	13.3911	17.9735	26.3618	26.6604
S108-33357_B_T | 001 | Tumor	001	33357	Tumor	Primary Outer Tumor	19.3697	10.4347	42.0632	47.618	9.2201	21.4396	16.4364	3438.58	11.0624	34.6549	7.94862	9.59575	16.6559	57.4889	20.832	7.8425	11.2417	6.80429	12.3053	8.45416	11.2558	189.893	10.8068	15.2043	8.89574	9.37995	26.9958	14.1336	113.268	75.9617	23.5897	89.3499	454.221	9.56944	9.16612	17.9838	21.0816	9.83339	9.56053	100.34	9.09616	9.97413	18.532	23.2289	65.1199
S108-33357_B_T | 002 | Tumor	002	33357	Tumor	Primary Inner Tumor	23.2137	12.4714	40.8316	46.7557	22.3323	27.3902	18.898	1476.15	13.338	54.883	17.9943	16.6372	22.4332	38.0073	19.7433	14.0857	17.9907	20.7616	21.4688	16.79	22.5957	181.072	11.0296	22.6244	17.5114	13.9738	20.125	20.5105	59.5719	64.5974	26.4336	32.2253	310.222	19.6729	17.1019	21.9335	22.8512	19.1852	17.9359	50.5409	16.9546	14.8693	19.4284	15.2915	15.3042
S108-33357_B_T | 003 | Tumor	003	33357	Tumor	Primary Inner Tumor	24.6031	21.4163	39.4048	34.962	23.6676	31.162	26.1358	1419.36	15.028	38.8057	20.7675	21.0004	25.7918	48.9975	28.4699	20.9803	23.6692	22.8788	23.5254	22.5813	21.3766	217.181	31.5945	29.8363	21.8304	22.3508	27.4159	21.7456	56.9676	40.5809	23.2885	37.6693	307.131	21.1802	18.0239	23.9295	21.369	22.5348	20.4998	59.7278	23.7811	24.5146	41.3055	19.8991	28.1413
S108-33357_B_T | 004 | Tumor	004	33357	Tumor	Primary Outer Tumor	18.4248	7.78026	56.7769	49.906	9.25748	20.3761	19.3958	3646.95	8.45322	33.8625	7.94949	11.8841	13.7776	45.7922	16.9492	7.87726	10.5164	8.09331	11.5026	8.41968	8.2492	139.382	12.9493	24.2139	7.56807	6.47428	22.1699	10.3589	103.646	63.4539	20.994	49.2051	491.794	10.9137	8.30656	15.4082	19.1326	10.8863	10.6411	94.8112	9.68366	9.09751	14.4435	17.125	64.6884
S108-33357_B_T | 005 | Tumor	005	33357	Tumor	Primary Inner Tumor	25.604	26.2255	36.7543	40.2201	24.6108	35.6387	28.1728	888.845	17.9624	38.714	23.6703	22.1149	33.0033	45.4803	27.1961	18.4668	28.509	26.4092	26.7695	23.9653	30.1976	143.891	16.8725	34.1099	21.6005	23.2354	29.841	23.2557	54.8905	40.0796	28.3122	33.3446	216.109	23.2435	25.8794	26.8972	26.4181	22.7071	22.8295	53.7598	22.1079	20.2632	32.6639	21.8276	20.38
S108-33357_B_T | 006 | Tumor	006	33357	Tumor	Primary Inner Tumor	24.2804	18.7372	37.7655	37.112	24.4394	30.599	21.6554	1388.95	15.8667	40.4539	18.5786	20.9648	21.9756	56.601	24.4271	20.4873	18.0992	16.8469	24.3297	18.2387	23.6747	250.285	19.4387	32.8866	20.1083	18.4561	27.0768	22.5869	62.2426	53.7444	20.6072	34.3462	339.519	21.4759	18.8995	18.9894	23.5211	18.612	18.8144	59.3197	21.1129	17.0933	35.1129	17.9301	24.6273
S108-33357_B_T | 007 | Stroma	007	33357	Stroma	Primary Stroma	120.731	21.0138	28.3409	55.7301	17.1253	26.4496	105.385	1622.13	16.6837	26.5341	17.1938	23.0511	23.37	29.495	75.6906	18.1232	22.0471	14.9193	26.3605	15.2272	20.3398	37.0042	18.1163	26.3632	16.6005	15.4738	17.7342	15.3014	79.0721	51.6325	33.1687	25.4138	175.799	18.3418	17.7144	18.6835	19.8292	16.8863	19.0682	34.1898	20.6127	23.547	14.8184	21.3595	25.584
S108-33357_B_T | 007 | Tumor	007	33357	Tumor	Primary Outer Tumor	20.0481	13.567	35.4841	51.2692	14.3754	22.5754	21.3764	1702.7	13.5486	39.9608	11.7452	15.72	18.9065	68.1173	18.7171	10.5792	15.6302	14.0431	17.1496	10.5607	15.4913	168.268	12.9628	24.4549	14.338	12.5671	21.9721	15.7216	82.7109	65.2502	23.1015	48.6077	374.302	14.5263	10.7469	16.6571	21.4591	14.8131	14.1994	95.2303	10.0712	11.1647	18.7631	16.8012	29.7088
S108-33357_B_T | 008 | Stroma	008	33357	Stroma	Primary Stroma	83.0476	20.7652	32.3543	55.485	18.9678	30.7813	90.6064	1663.69	17.3294	28.2917	16.4289	22.0385	25.3827	34.3425	56.9948	15.8393	22.3673	16.001	23.7243	15.3468	21.5696	47.5422	19.783	26.7637	17.3415	15.2052	24.3184	14.5303	69.31	47.6353	29.659	24.442	165.186	19.9838	18.6522	19.9812	20.084	18.6981	17.1502	45.8779	18.8118	22.6032	17.3261	25.6377	23.9268
S108-33357_B_T | 009 | Stroma	009	33357	Stroma	Primary Stroma	111.045	16.0129	29.9715	53.0124	18.1533	26.7544	98.6704	1926.77	15.5045	26.0447	15.0282	17.8531	20.0948	30.766	61.4877	14.4167	17.3853	12.9199	20.2032	16.1824	17.8937	34.5504	11.5357	19.0363	12.2469	14.5448	21.4739	13.8057	75.3221	50.2524	27.3294	26.0922	217.042	17.7579	15.1165	15.8068	16.9703	14.5756	14.8161	30.6489	16.7372	22.8673	12.108	22.8127	20.3418
S108-33357_B_T | 009 | Tumor	009	33357	Tumor	Primary Outer Tumor	25.7315	10.8626	45.3958	47.6721	11.3723	22.2156	23.1838	3154.91	10.7959	38.6883	11.5328	14.8907	20.5661	71.6011	17.713	10.8582	11.295	6.26633	16.2257	12.1871	14.1467	228.159	16.1134	20.5894	11.6986	11.4028	21.258	12.1213	96.0611	56.0741	18.2699	47.9556	545.623	10.1782	10.13	15.0461	24.4317	11.6519	13.8566	85.6227	12.1322	10.3472	21.8547	13.9806	42.7094
S108-33357_B_T | 010 | Stroma	010	33357	Stroma	Primary Stroma	105.116	17.3516	26.1836	58.7402	15.9611	25.5464	145.002	2082.91	9.58563	24.5123	16.0341	23.5309	18.1907	29.4788	84.0696	13.0577	20.872	11.8756	17.7695	13.4906	19.5571	28.6232	20.3582	21.0532	13.8326	10.7832	18.0769	17.2928	75.736	50.0748	32.5305	28.2941	157.422	16.3396	12.6483	16.9627	14.1233	13.6752	13.9916	32.9278	13.8615	23.7017	14.8171	36.9508	20.5042
S108-33357_P_M | 001 | Tumor	001	33357	Tumor	Meta Tumor	27.0939	14.8207	39.766	35.5494	17.3848	27.8792	25.4216	2365.31	14.8269	48.9753	18.8288	17.8209	21.8707	49.198	22.7643	13.9263	19.9491	11.6401	19.2806	18.0927	19.6096	266.801	23.2801	26.18	19.2502	17.5217	29.8586	20.8137	71.8182	57.3182	24.9811	48.9936	857.81	39.9603	16.6573	16.8248	29.5509	15.302	22.2053	49.1658	18.5871	19.9758	66.3752	22.7094	40.9857
S108-33357_P_M | 002 | Tumor	002	33357	Tumor	Meta Tumor	22.4026	11.0478	44.4572	39.9121	15.0296	27.5047	20.4264	2511.09	11.2842	40.2507	14.2184	14.7537	20.413	41.6838	19.2951	14.6046	13.2023	16.7191	17.6881	14.4799	17.2775	138.444	14.1469	26.2468	12.3239	13.1988	24.7832	15.2254	90.7393	60.5439	16.2781	44.9234	638.052	23.7483	13.8271	20.3752	23.6699	12.4064	15.8288	55.2179	14.0794	12.2856	62.7154	18.5821	62.8251
S108-33357_P_M | 003 | Tumor	003	33357	Tumor	Meta Tumor	19.1018	10.8481	59.4377	36.8379	13.5589	23.2928	18.8294	2974.86	11.0533	41.8056	12.1078	14.2977	20.3211	52.8821	16.5133	9.38015	14.7493	10.7128	14.8502	12.3941	14.6065	156.2	11.9488	20.1894	11.3464	12.7745	35.495	12.4062	83.3929	65.5029	13.9465	51.2776	1048.32	34.5313	12.0124	23.7118	25.7979	13.4825	13.8496	50.0649	13.0604	11.9144	30.0811	18.9237	74.6908
S108-33357_P_M | 004 | Tumor	004	33357	Tumor	Meta Tumor	24.721	13.8074	53.8351	42.4497	17.613	25.2884	19.7911	2502.74	13.3979	42.0688	13.5651	16.2019	22.7097	39.6348	17.4416	14.4224	17.4735	12.1806	17.1267	14.9706	20.0775	133.236	14.8285	24.0949	14.7369	13.7694	32.9192	16.4187	78.4492	69.6519	14.8922	49.0966	826.124	33.0467	15.6168	23.8762	26.8435	14.2804	18.6223	54.8234	16.1698	13.5865	23.2505	21.929	65.6693
S108-33357_P_M | 005 | Stroma	005	33357	Stroma	Meta Stroma	88.81	26.306	31.5307	47.7475	23.9312	33.3551	123.043	1438.69	20.2476	39.282	24.0335	26.0976	24.3332	39.5779	74.2157	20.4744	22.0074	16.1475	26.4064	22.9868	31.6137	60.9901	29.3048	25.3734	23.8706	23.4086	26.9016	21.7651	64.4855	42.1697	32.2938	31.4594	190.102	28.6991	23.9527	23.9838	26.2499	22.5258	25.8406	43.5235	24.725	27.6287	24.7857	25.8556	27.7772
S108-33357_P_M | 005 | Tumor	005	33357	Tumor	Meta Tumor	22.6505	16.0322	46.2861	35.1461	14.6521	26.9577	19.7172	2684.6	14.1334	43.8107	17.2713	13.6327	17.7272	45.9514	23.1325	12.1178	14.9772	11.4587	19.1643	14.855	15.9406	252.858	23.5204	17.4375	13.1771	16.2622	31.8067	12.5898	79.1332	61.1484	17.9681	50.1478	851.814	24.5297	14.6583	20.5853	29.9965	15.4298	16.6779	50.0703	16.4038	13.1641	40.9161	19.2948	68.8723
S108-33357_P_M | 006 | Stroma	006	33357	Stroma	Meta Stroma	84.9487	15.4538	36.2468	50.7863	22.7517	33.216	137.187	1983	19.053	27.9655	20.8565	25.3961	24.0875	35.3944	79.8317	18.0795	21.2404	15.5645	23.753	18.3529	23.9238	46.2571	24.806	21.1231	21.139	19.7044	23.481	18.1648	72.0962	43.9927	31.1868	33.3604	297.36	23.5364	20.7676	22.9713	25.5009	20.1475	22.5934	40.7294	18.0642	28.5278	23.6645	26.449	40.8072
S108-33357_P_M | 006 | Tumor	006	33357	Tumor	Meta Tumor	23.0049	17.9943	51.579	40.124	18.1492	27.5767	29.6909	2580.59	18.0766	44.0847	17.3591	17.1435	21.9481	48.1749	23.5779	14.1536	17.9953	11.3023	20.6565	16.6075	19.0958	135.73	23.5089	27.3433	14.1281	16.4151	30.7551	18.3696	80.1458	59.5701	18.2276	45.6325	653.755	26.3333	17.017	25.1971	28.5791	15.8446	16.26	50.3455	17.2817	16.0267	36.2703	19.5114	56.3434
S108-33357_P_M | 007 | Tumor	007	33357	Tumor	Meta Tumor	24.2556	16.7492	48.4293	39.4218	18.0782	23.6434	28.7797	3615.06	15.379	44.9778	17.6195	18.8933	20.7282	46.0696	20.9937	15.9084	19.6749	16.9795	20.3117	16.0086	19.6142	172.196	17.9783	25.0828	17.0556	15.7067	30.2723	14.6546	82.9414	63.4739	16.9595	45.3622	902.44	35.8055	19.4778	23.6622	25.8087	13.9654	18.4266	50.3855	17.0932	16.7973	35.7668	21.1351	58.7233
S108-33357_P_M | 008 | Stroma	008	33357	Stroma	Meta Stroma	70.7309	27.2776	34.762	51.9959	32.348	35.2618	123.565	1029.19	23.1531	39.0948	26.5165	30.8288	29.3615	35.8652	92.815	24.5361	26.2627	22.6896	31.0159	28.9423	30.8245	44.8026	28.0919	22.8306	26.5287	28.9363	28.4945	24.5648	57.4682	44.1478	31.8162	30.3373	125.137	29.8707	27.9779	29.4699	30.2266	26.7903	27.2657	41.6635	28.5754	25.6234	25.739	28.5454	30.5162
S108-33357_P_M | 009 | Stroma	009	33357	Stroma	Meta Stroma	136.718	19.4825	35.2233	48.0947	19.3857	29.141	103.164	1922.04	21.1834	31.2302	14.4539	23.2531	22.8616	31.9925	75.3222	19.2633	21.6243	21.4806	23.457	18.8624	24.0822	44.5401	23.1764	26.5139	21.4453	19.3625	25.5883	19.0612	69.2299	43.3443	26.3806	31.3103	205.6	23	23.6409	21.8822	24.3052	19.1745	24.1892	37.4856	22.0168	27.1635	24.9732	25.2999	33.6666
S108-33357_Q_M | 001 | Tumor	001	33357	Tumor	Meta Tumor	41.6953	12.4616	41.6953	30.1467	14.5376	24.1146	21.8136	1776.32	11.7762	56.5309	16.8167	20.6385	20.3888	83.3442	18.0967	14.8371	17.5028	11.6946	16.5214	13.9031	17.6295	244.946	24.1689	23.272	13.9278	11.4187	30.3782	15.0221	79.9433	56.7424	13.0349	48.1525	784.92	22.8766	15.0772	17.3941	23.6148	15.9735	14.549	28.0237	15.0959	16.174	26.7085	16.1057	25.2512
S108-33357_Q_M | 002 | Tumor	002	33357	Tumor	Meta Tumor	30.3666	26.8495	39.7209	28.7222	22.4789	27.7062	27.8166	1944.27	19.5276	52.6806	18.4708	20.1328	20.7811	56.8198	19.152	18.9745	22.9656	17.09	27.8148	20.2629	26.4764	358.144	18.7176	37.026	19.8513	19.347	25.7833	21.3279	64.0788	43.6107	21.1381	44.4722	413.027	23.2635	25.3942	17.8739	23.1259	20.4862	18.0845	43.5787	22.6928	19.2518	108.946	16.2773	22.4222
S108-33357_Q_M | 003 | Tumor	003	33357	Tumor	Meta Tumor	38.1396	18.6035	44.4099	27.2279	21.5159	29.7015	23.1171	1864.3	16.7531	53.0403	20.1371	19.8821	28.9813	71.6267	18.2597	14.8138	17.756	17.029	21.9502	17.8649	23.0785	222.898	28.9492	37.973	22.8519	14.2627	26.44	21.7123	71.0996	50.8135	15.8109	41.1193	760.685	25.7172	19.8952	24.371	27.1389	20.7676	18.7372	44.6524	18.0823	15.4947	58.6315	17.3504	19.6492
S108-33357_Q_M | 004 | Tumor	004	33357	Tumor	Meta Tumor	23.1369	14.3446	41.3708	31.2312	17.2347	27.7083	21.7658	2318.12	14.8805	62.2695	17.7901	21.1652	20.3774	44.0166	22.7571	14.8045	17.1388	10.0336	20.1146	19.9401	23.2483	345.739	16.2081	24.3946	15.535	15.6757	28.2603	23.3493	83.1279	60.4389	18.6077	41.5199	1088.22	43.6751	16.9203	19.6873	31.9794	13.8206	15.752	42.9869	19.3268	19.6654	26.5972	17.4766	32.2425
S108-33357_Q_M | 005 | Tumor	005	33357	Tumor	Meta Tumor	32.5041	18.1894	44.6031	32.9612	19.9997	26.6362	26.7174	1893.55	15.0414	56.1667	20.2116	22.9021	25.0183	61.8465	19.2209	17.5825	18.7306	14.5498	20.5229	14.8914	21.7813	149.499	15.589	29.0252	20.5613	13.2802	34.0443	19.2179	79.1733	57.8782	17.6025	41.0483	628.72	16.2921	16.43	19.9948	25.169	15.4102	15.8368	42.8018	15.4635	14.673	27.7651	12.8438	33.2536
S108-33357_Q_M | 006 | Stroma	006	33357	Stroma	Meta Stroma	97.091	21.1172	36.766	47.8097	19.0689	30.3976	114.617	2010.94	16.0657	26.3649	15.8309	20.5152	21.5973	29.8614	49.6279	15.7668	21.2634	12.5525	21.999	12.8677	16.2479	32.793	21.3392	20.3664	17.4138	14.508	23.8144	12.8517	64.7005	58.1235	31.2996	24.0757	201.801	19.5823	18.0695	19.149	20.0491	14.0708	14.8492	35.5907	13.2603	18.0532	14.1238	23.5916	21.3274
S108-33357_Q_M | 007 | Tumor	007	33357	Tumor	Meta Tumor	23.0448	15.0202	44.7774	36.8808	14.6532	24.0071	18.6885	2788.63	12.086	50.2043	14.0309	17.7607	23.2695	74.1827	17.8359	11.317	16.0114	10.6015	18.2486	12.8369	16.7105	211.008	10.6015	23.9085	9.07771	9.40441	32.2277	11.2503	82.1956	77.7109	15.6515	59.2687	1007.19	20.3036	11.8482	17.6518	21.2613	11.7919	13.4845	43.4268	11.9242	13.1237	28.0393	14.8166	40.4816
S108-33357_Q_M | 008 | Stroma	008	33357	Stroma	Meta Stroma	61.0992	15.6595	30.6864	35.1206	16.4204	30.3622	51.4394	2167.51	19.5092	25.7502	14.1548	22.2435	21.4984	33.3247	34.3834	13.1712	21.4403	19.6308	23.9756	15.2116	19.6206	33.3124	19.152	22.4985	17.6011	14.0245	20.2886	10.038	57.0852	49.7301	28.9533	26.5165	210.989	25.6208	16.3116	19.3923	21.022	13.7894	15.4151	34.7242	12.6573	20.3252	14.1776	21.2706	20.9878
S108-33357_Q_M | 009 | Stroma	009	33357	Stroma	Meta Stroma	79.2848	19.347	36.3794	52.0119	20.4048	30.5675	302.976	2210.84	17.8642	31.982	16.3495	23.2247	23.1582	30.0037	76.7519	17.0521	21.9077	15.9993	28.174	17.2174	19.7677	44.0509	21.3324	17.4268	16.0961	15.9336	23.8749	16.7905	67.0614	46.1093	29.5565	24.0112	234.854	24.2662	20.8384	21.1052	20.106	17.8177	18.3813	37.7782	16.7212	20.1296	19.5542	22.5303	20.5499
S108-33357_Q_M | 010 | Tumor	010	33357	Tumor	Meta Tumor	21.6311	17.2348	46.8629	30.4424	20.967	27.8897	27.9091	2385.71	17.7229	56.6476	16.3472	20.1997	20.6052	45.0115	19.081	16.5583	16.3646	19.2642	22.6956	17.0492	21.6975	420.317	22.4749	25.6535	19.2627	16.6763	26.5891	21.1883	69.046	52.5475	18.0272	38.5042	829.808	44.3462	17.5876	20.593	27.7832	17.8142	20.0172	46.5429	15.7965	18.4601	96.1174	19.4533	30.642
S108-33357_Q_M | 011 | Tumor	011	33357	Tumor	Meta Tumor	19.5156	13.2439	40.2252	28.5738	20.2091	31.7457	26.4062	2064.1	17.9848	60.6583	22.7674	21.6039	24.7085	73.4381	20.8018	19.547	21.4562	47.2207	26.5946	17.8276	23.1521	365.406	24.9468	43.5111	19.7208	17.3197	30.289	24.0637	67.5639	43.096	18.4003	42.3328	679.958	27.2158	15.7975	22.6665	25.6677	18.7338	19.543	42.7842	19.4166	16.4724	123.984	18.6621	20.2688
S109-08351H | 001 | Tumor	001	08351	Tumor	Primary Inner Tumor	25.9477	16.3987	53.5981	45.0694	10.8679	27.157	32.5552	7431.71	29.4007	39.0353	16.7667	17.1047	57.856	53.7162	19.9606	13.5462	16.4046	16.2032	19.7059	10.1402	18.122	20.2272	8.72482	11.6923	14.6783	15.2972	31.263	15.4389	90.5754	101.152	16.5918	64.2109	1199.26	14.4302	12.8727	17.1915	31.7269	13.0025	19.2274	22.8847	13.7084	9.84846	23.9825	26.686	42.2945
S109-08351H | 002 | Tumor	002	08351	Tumor	Primary Inner Tumor	20.1289	17.5548	51.68	41.2646	19.9372	29.5463	33.2064	6699.97	28.8285	42.0945	20.7608	21.4132	52.824	56.0582	18.0801	16.4474	16.683	16.9176	18.4394	15.9762	19.8077	67.1434	8.45879	21.9665	17.4577	14.4934	34.2588	17.8941	82.7901	83.5224	20.6308	55.9986	1311.33	18.2171	16.122	20.4707	29.2124	13.3877	20.589	25.5267	19.4181	13.4541	46.472	29.0538	43.5149
S109-08351H | 003 | Tumor	003	08351	Tumor	Primary Inner Tumor	16.8058	16.4209	48.8857	36.8079	11.5937	29.4778	41.2977	6231.29	27.0774	34.0022	16.8664	15.0636	70.6929	57.6699	15.6309	14.6962	15.3844	9.47091	16.7591	12.9922	18.1525	14.4351	9.47091	22.961	12.3943	13.976	39.5298	14.471	104.023	97.3268	16.9768	57.6756	917.21	13.628	11.2823	20.64	27.9319	11.9635	21.5628	26.0785	10.2107	11.0877	19.7271	32.7657	54.0927
S109-08351H | 004 | Tumor	004	08351	Tumor	Primary Inner Tumor	19.1964	11.8634	57.5265	38.4565	12.1085	20.0061	26.1825	8077.93	27.5895	36.8333	12.9193	13.7134	54.9314	43.0179	16.8477	17.13	13.8388	11.1906	17.7429	11.2947	13.4324	19.3308	18.1848	16.5512	10.2378	11.9426	29.7756	13.7789	116.075	88.1389	20.4757	71.8274	1048.42	12.0542	12.6709	17.9734	28.3001	9.47785	15.5265	15.8922	11.9624	13.2272	37.8413	30.6394	62.0758
S109-08351H | 005 | Tumor	005	08351	Tumor	Primary Inner Tumor	20.4472	13.384	47.9469	45.96	15.973	28.4634	36.5573	6492.88	29.9455	47.0375	16.1325	20.8711	56.9906	66.7368	17.6998	13.0018	12.5769	16.0602	14.8557	11.3336	19.5836	21.6362	12.2363	24.6157	16.7692	12.9852	29.7114	19.1834	108.435	91.0427	27.2522	76.105	1244.6	15.9485	10.8877	17.4703	33.363	11.8089	20.737	25.442	14.1133	13.1506	30.3017	37.4034	42.3347
S109-08351H | 006 | Tumor	006	08351	Tumor	Primary Inner Tumor	24.4061	14.6862	44.27	37.0305	12.7277	20.7733	33.8914	7707.03	25.3754	46.5651	12.9104	15.4375	76.7363	57.4037	21.6654	16.4772	14.4849	18.3364	18.3659	15.2316	19.3004	25.298	13.7523	15.8798	9.46367	12.227	32.4122	14.4199	109.628	92.5123	28.1383	55.768	1318.25	18.213	11.2746	20.5716	26.9026	20.3593	23.0114	25.7659	14.1477	21.193	48.6709	23.5906	36.7167
S109-08351H | 007 | Stroma	007	08351	Stroma	Primary Stroma	103.175	19.7561	28.4477	47.4761	18.1423	29.2148	410.411	4798.98	26.4306	32.8069	17.4927	25.7224	31.9258	38.5924	75.2445	15.2283	17.3944	9.28738	16.1968	17.2619	17.0317	16.1968	3.09579	24.5721	17.3944	10.42	19.5643	9.34028	76.7244	65.7178	31.2515	37.8213	377.573	9.68716	22.0858	17.6642	23.0817	13.6721	11.0371	43.8144	15.5037	15.5913	14.6238	34.0634	21.6688
S109-08351H | 008 | Stroma	008	08351	Stroma	Primary Stroma	154.022	18.6703	42.4897	60.3127	16.4555	39.8633	358.486	3531.69	22.9637	31.0366	19.2517	25.9526	29.2974	36.6154	84.1183	17.8554	18.807	19.7092	19.6152	19.9609	21.8614	31.8761	17.9174	15.2035	17.8554	17.101	24.5721	15.6229	89.0697	50.397	28.9521	23.7099	297.343	22.2267	24.1411	13.3366	22.6581	17.6364	16.8666	34.2859	21.3801	26.0624	17.5086	35.0039	24.6584
S109-08351H | 009 | Stroma	009	08351	Stroma	Primary Stroma	98.6576	16.8492	42.1901	48.1835	15.4879	40.7257	131.377	3374.28	22.3088	31.8307	16.2458	25.1317	28.4278	23.6202	47.3624	14.4799	19.1064	4.46176	18.708	12.312	13.483	23.6224	31.2323	15.456	11.3813	13.483	19.1064	11.9876	72.8478	74.2823	40.7257	20.4364	234.147	23.1742	16.2458	11.3813	21.6467	14.7883	19.9784	33.5221	14.4799	19.5133	19.263	24.8877	19.1064
S109-08351H | 010 | Stroma	010	08351	Stroma	Primary Stroma	133.886	13.2798	36.169	39.6111	15.1663	27.1997	143.918	4438.43	23.1135	25.7849	13.2587	19.2748	22.9935	34.4495	52.2171	15.0044	15.1594	12.7897	17.5	15.7541	18.9573	30.4919	17.053	19.0658	15.376	14.6333	19.0401	15.0971	84.7526	56.0472	25.0504	25.9813	372.76	16.1897	14.5868	19.282	20.3347	14.2409	18.7993	32.346	19.3586	18.4646	16.8409	24.1248	25.3222
S109-08351H | 011 | Stroma	011	08351	Stroma	Primary Stroma	191.729	19.5337	46.7874	47.4223	17.4554	35.1366	169.856	3119.92	34.6159	31.2792	14.8105	25.7525	31.329	37.264	51.9887	21.0323	21.1225	25.3192	21.5455	19.2463	22.9772	30.9165	11.9149	21.8891	15.7124	17.1454	28.6314	15.5843	79.2432	51.7401	29.7076	31.8088	413.416	24.7373	20.1528	17.441	23.6802	17.9308	18.1015	30.134	13.3673	19.9678	19.4351	32.7535	23.3268
S109-08351H | 012 | Stroma	012	08351	Stroma	Primary Stroma	86.0291	21.4271	36.1741	44.1846	23.5065	39.8523	89.2005	2824.71	37.1862	31.0446	19.599	29.0466	31.3954	28.1153	38.8287	20.4184	18.9498	18.5647	21.5614	14.6876	20.7344	28.7548	23.6278	15.468	18.3318	19.2825	23.3494	14.5435	72.7544	57.3116	29.8254	28.8241	332.224	20.9282	22.6648	15.4743	21.3975	10.3846	17.152	38.5829	20.1832	27.3566	17.6559	29.3109	23.1492
S109-08351Q | 001 | Tumor	001	08351	Tumor	Meta Tumor	24.1162	18.8289	43.1135	48.6492	15.8357	26.5558	46.9238	4900.56	23.9595	54.4619	21.6325	26.1183	57.9121	52.0511	13.9929	8.45976	15.2127	10.3785	15.4966	15.1069	17.5114	13.8712	20.757	26.6463	11.854	15.2533	33.2043	18.7977	105.601	85.5552	19.0487	48.3685	740.66	13.6381	11.9714	19.6059	29.8796	17.2365	21.0796	17.9976	13.8557	14.5726	12.2739	28.653	24.6037
S109-08351Q | 002 | Stroma	002	08351	Stroma	Meta Stroma	139.157	20.165	34.7196	46.1055	22.9636	33.6903	936.634	3550.4	28.9639	26.93	19.3447	26.6709	32.3833	29.7047	82.3441	21.9182	20.7215	17.2	26.4583	19.9064	24.8567	18.7091	23.65	20.1688	19.9413	19.5042	22.636	16.3874	69.3937	59.7509	23.4983	32.2328	233.451	23.7997	17.6192	20.9615	17.9841	16.2888	15.2916	37.679	15.2579	23.1312	14.7145	24.112	28.5552
S109-08351Q | 003 | Tumor	003	08351	Tumor	Meta Tumor	19.6496	19.3194	58.9488	53.546	9.11071	22.3074	84.9705	5266.23	25.4004	57.5764	16.2408	32.251	45.0114	36.1563	17.5137	12.6936	10.5513	14.6271	17.757	15.5713	14.5811	10.3312	25.5974	21.6338	13.6322	9.52652	29.1882	16.1495	106.022	67.4763	17.2026	34.297	643.924	17.1485	16.7226	10.3312	29.8593	13.6322	19.2399	17.6127	13.8093	10.9431	17.2026	29.5674	15.9927
S109-08351Q | 004 | Tumor	004	08351	Tumor	Meta Tumor	45.3808	13.4876	36.6675	36.5031	10.7391	29.8169	52.9011	5877.26	17.9905	67.4856	24.2186	21.0835	45.498	43.2214	34.4811	13.3028	22.5512	7.9492	23.2192	19.2139	24.6719	12.8989	15.8984	29.2072	11.2292	15.6945	24.7738	20.9307	101.668	65.4202	22.8441	51.6815	799.024	11.0753	12.559	16.7266	32.6527	9.90257	14.472	21.5448	10.1386	18.5927	17.0203	33.3307	25.3643
S109-08351Q | 005 | Tumor	005	08351	Tumor	Meta Tumor	16.6613	11.5464	53.8746	37.6396	17.5181	23.8722	34.0205	7387.03	21.733	57.4919	19.9503	18.0939	45.2289	51.7196	22.3721	11.8651	19.5275	8.89458	12.599	13.4053	17.7275	114.87	12.4524	29.767	17.9636	11.3472	27.1021	17.0664	100.27	68.0671	20.8291	48.2653	1772.45	14.0924	15.0346	18.334	27.031	12.7238	17.9116	25.2538	14.6762	9.64283	41.5027	31.4594	27.5913
S109-08351Q | 006 | Tumor	006	08351	Tumor	Meta Tumor	11.2049	15.4597	44.6589	36.7543	13.0236	21.7089	28.376	9472.69	22.5556	52.2563	18.6794	17.8145	49.6974	39.0904	15.6745	10.8377	10.0598	5.63408	11.5081	12.3601	12.9913	30.4878	9.39013	14.0539	12.5261	10.1905	26.1074	18.1367	115.681	79.8582	22.9439	49.8775	1610.66	13.8227	15.4773	17.3102	28.4361	15.792	17.4864	20.5554	13.9315	12.0776	31.033	25.5554	31.1505
S109-08351Q | 007 | Stroma	007	08351	Stroma	Meta Stroma	285.222	9.72707	42.854	55.4485	13.9818	20.6288	1051.79	4467.51	15.3981	40.1491	15.8408	20.1536	22.7381	30.7084	107.645	11.0975	16.278	7.51981	20.3512	16.8738	15.472	20.8621	17.5462	23.514	13.7206	17.3043	26.7059	14.6069	95.6949	69.2009	28.8871	30.8834	367.283	17.5095	12.8928	25.2127	19.4431	11.986	14.0839	25.2828	20.0002	42.6861	11.7256	31.2455	22.2456
S109-08351Q | 008 | Stroma	008	08351	Stroma	Meta Stroma	170.964	16.858	21.4478	67.9211	19.6339	30.146	893.268	4076.65	20.7967	35.976	17.8564	24.9794	27.2872	29.9922	114.241	15.6902	17.2171	23.391	22.718	17.5484	21.7458	18.0234	11.6955	26.1519	12.9214	15.394	24.2994	13.1218	81.1517	49.8752	27.5021	21.4478	275.665	15.394	11.2487	19.1768	27.4414	14.9883	19.256	26.7464	19.6339	32.2732	13.8989	26.968	23.3329
S109-08351Q | 009 | Tumor	009	08351	Tumor	Meta Tumor	20.3901	9.46955	47.7479	41.4515	13.4191	22.4565	71.1038	4636.92	22.7685	50.9879	14.2491	24.6698	66.9616	52.8212	27.2686	20.9104	12.6688	16.9337	16.5021	14.5526	10.2695	18.3641	25.4006	18.9325	9.95769	11.0288	36.481	13.1392	95.1892	86.089	17.7506	30.7319	730.03	12.7726	24.872	17.8802	35.0459	16.7165	15.9869	13.7389	7.27629	19.2023	13.5506	34.1823	12.7211
S109-08351Q | 010 | Stroma	010	08351	Stroma	Meta Stroma	199.952	30.5938	27.4549	62.8443	11.9442	23.9626	810.312	4066.46	30.2967	25.7608	20.5294	22.8576	24.9917	35.7437	101.482	11.9442	18.4314	26.9387	22.9606	13.229	23.7754	18.2525	38.4839	24.9404	13.8328	17.0918	23.2796	19.2358	78.0528	49.6211	37.7415	32.4057	282.798	18.9303	22.8316	15.0012	14.4872	15.1961	21.3457	33.4203	21.8351	27.554	15.7605	18.748	14.7957
S109-08351Q | 011 | Stroma	011	08351	Stroma	Meta Stroma	70.2755	8.32107	37.9127	36.5796	13.6778	22.9437	411.093	4713.34	22.3199	30.5639	17.1092	22.6672	30.5639	46.2068	58.0753	14.6891	14.8332	17.9171	19.7329	17.6435	15.9299	76.9001	17.9171	8.95856	10.6464	14.4878	29.3345	15.3595	106.5	71.4767	27.7501	37.6858	487.216	16.0605	13.7899	16.7786	21.2258	16.4287	12.6124	23.9302	14.2792	32.121	14.3828	26.8683	23.8356
S109-08351Q | 012 | Tumor	012	08351	Tumor	Meta Tumor	18.1241	13.1908	50.7409	48.1346	13.6317	22.9565	35.4537	7446.08	18.4433	52.6668	12.9852	16.9467	55.3182	41.2263	17.5039	12.8092	9.63573	13.0522	13.5933	12.1409	14.7024	36.5955	12.1199	13.9534	10.2306	15.3997	29.5147	12.4815	112.749	90.3066	20.7876	43.7906	1224.16	12.7051	10.4237	19.0524	29.7903	11.9316	15.4633	14.9843	12.2591	16.4234	20.337	24.9331	41.4773
S109-15553E | 001 | Tumor	001	15553	Tumor	Primary Outer Tumor	25.6369	12.8184	55.6592	52.4167	18.2397	29.3097	21.2431	3107.73	32.452	36.512	7.36226	17.4592	24.4019	17.686	19.8922	18.7334	12.8184	23.64	21.7301	19.8922	15.1856	50.0776	5.90999	20.4728	14.5357	13.5776	28.6985	19.4291	73.4965	73.3138	20.3159	29.9816	403.268	16.914	12.3594	23.5656	16.914	19.18	20.3664	42.0082	13.5776	21.5726	32.9366	18.4932	48.7058
S109-15553E | 002 | Stroma	002	15553	Stroma	Primary Stroma	102.474	16.5708	31.0008	52.3606	11.2749	26.5204	90.2973	1736.09	30.7137	22.3865	19.3791	25.9261	29.7813	40.1975	38.4772	17.3271	28.4814	23.1602	25.5708	17.3271	34.9939	31.1127	17.3702	14.1827	16.5708	17.3271	33.6195	15.6443	74.363	62.1559	30.8873	30.0733	163.563	21.5849	16.3583	15.0841	19.9036	24.2775	24.1411	39.8733	10.9326	25.5708	15.9774	21.2891	20.0987
S109-15553E | 003 | Stroma	003	15553	Stroma	Primary Stroma	146.464	22.8078	46.6136	52.6738	22.8542	36.7086	98.3959	2340.18	27.7054	34.8479	24.0189	36.0384	27.1599	29.0127	97.0023	18.1599	17.9634	2.91349	23.1511	17.9996	18.9887	26.5686	23.3079	25.5658	19.6128	12.3053	26.0028	16.7603	99.1487	48.8901	28.7815	18.8441	249.542	20.3944	19.6939	26.5936	23.7885	17.2139	19.2525	39.2223	20.1133	24.2077	11.822	36.7253	20.4887
S109-15553E | 003 | Tumor	003	15553	Tumor	Primary Outer Tumor	19.419	15.805	68.3448	45.3081	15.805	22.09	23.0981	3734.73	25.7044	38.6198	16.392	15.805	26.5328	25.0493	29.1479	10.1847	18.1552	12.8522	23.9559	15.805	23.4564	69.4872	6.42609	18.1757	12.1336	11.1885	36.9671	13.1585	114.542	70.3499	8.47927	45.17	349.617	19.9446	13.9378	17.9064	25.3747	11.4552	13.1585	47.1067	9.19553	15.805	11.045	26.793	59.3784
S109-15553E | 004 | Tumor	004	15553	Tumor	Primary Inner Tumor	23.7859	28.5698	59.2925	38.5967	16.6222	27.3228	21.9332	3469.58	30.9832	68.0738	16.6222	12.5973	38.1879	18.0264	15.6928	19.0939	19.0939	12.5973	15.6928	20.7068	33.2445	71.7642	12.5973	25.1946	20.7068	28.5698	27.9741	27.3228	71.8787	113.761	29.6308	38.0678	421.586	16.6222	29.6308	23.1591	19.0939	22.456	22.456	48.7058	22.456	21.9332	31.3857	22.456	14.4705
S109-15553E | 005 | Tumor	005	15553	Tumor	Primary Inner Tumor	20.9158	15.1352	63.2494	40.7656	15.9994	19.4448	20.7642	3147.17	27.4435	54.831	17.5563	17.5563	18.2083	46.0195	20.0133	13.176	16.0715	7.95062	23.0823	13.991	16.627	61.8667	23.8519	21.7737	13.7993	17.9748	42.0899	14.4746	104.568	76.2522	10.829	42.4349	477.567	22.7028	21.7119	29.1279	17.0233	16.4137	10.741	30.1147	17.8002	18.0315	17.9748	25.7118	16.5747
S109-15553E | 006 | Stroma	006	15553	Stroma	Primary Stroma	135.788	25.6382	32.039	42.1428	15.1238	34.7454	84.3294	1710.97	20.8668	45.2588	19.7001	20.5808	18.1656	40.6337	90.5177	24.8598	30.9686	55.2047	12.1405	18.8402	21.1379	28.5564	9.20079	29.0954	20.4317	20.1196	25.4524	13.9458	69.0544	56.3803	42.7283	39.7865	272.163	17.3727	24.8598	26.9597	22.9234	16.0195	21.6417	40.8633	20.4317	21.6417	18.8402	28.5564	19.956
S109-15553E | 006 | Tumor	006	15553	Tumor	Primary Outer Tumor	21.1407	15.3223	53.6849	53.3555	10.7077	28.9313	26.3356	2447.9	25.1861	44.2111	17.6007	20.218	60.5788	26.8964	20.218	17.6007	17.6007	21.4153	21.4153	23.2243	21.4153	70.8376	21.4153	26.2283	17.6007	17.6007	29.6209	17.6007	121.507	67.0115	16.2298	49.7262	294.412	32.0433	15.3223	20.218	28.9313	14.1289	20.851	40.9292	18.6431	14.1289	25.9747	19.494	35.2015
S109-15553E | 007 | Tumor	007	15553	Tumor	Primary Inner Tumor	12.1656	28.2484	56.2435	21.6864	19.9972	28.7337	23.69	3022.51	29.5114	88.3931	18.4396	32.0042	24.5917	38.9405	13.1932	26.3865	21.1149	36.8792	17.8235	19.9972	27.0154	51.4281	27.6594	35.7081	17.4086	29.2975	33.1399	18.4396	81.638	70.3799	18.8791	32.0042	413.968	18.8791	13.1932	16.4352	34.5127	19.9972	16.4352	48.1578	12.1656	20.9099	18.2031	20.6233	16.7852
S109-15553E | 008 | Stroma	008	15553	Stroma	Primary Stroma	71.711	31.157	32.8168	43.7677	22.4306	35.0271	114.597	2113.28	20.316	25.0756	26.0186	26.4771	22.7338	29.78	111.508	22.1232	23.6735	27.809	20.5335	23.992	24.3253	20.5335	9.26966	20.0247	13.646	24.0677	24.9489	21.4707	74.6415	55.2265	32.5434	35.2924	176.313	22.4306	23.3225	23.1329	18.022	19.2985	20.4298	61.0003	13.2317	21.1359	18.3316	34.3726	29.6465
S109-15553E | 008 | Tumor	008	15553	Tumor	Primary Outer Tumor	23.7701	11.7696	53.6177	36.3997	14.9192	28.2865	29.8539	3732.28	34.0143	30.8818	21.7269	10.0018	30.8512	30.6172	18.0955	18.4064	12.9879	18.1978	17.2085	14.6081	14.0059	62.599	15.1648	21.013	21.4371	9.29265	38.6928	15.9577	103.92	68.515	18.3306	40.1506	368.776	14.526	13.0202	22.8032	23.0485	14.8723	21.5582	40.1506	5.98813	9.07631	13.9044	20.1478	53.0142
S109-15553E | 009 | Stroma	009	15553	Stroma	Primary Stroma	109.525	12.8976	28.48	60.925	24.0406	35.1339	75.5178	1999.24	31.0603	20.015	16.0669	38.9752	26.9724	40.754	53.7752	18.456	25.6731	42.5461	25.4643	17.0185	17.4241	68.2787	17.0185	17.0185	15.4916	21.7058	29.2508	24.0406	76.6739	45.8379	22.168	35.4784	183.294	21.2004	20.015	20.015	26.41	19.5491	24.3529	33.6004	13.9871	32.9831	19.0339	29.9481	16.0669
S109-15553E | 010 | Tumor	010	15553	Normal	Normal	30.5206	27.5565	41.7678	42.7634	18.1805	22.1207	36.361	2185.29	20.1361	43.6741	14.5942	31.6541	23.9893	34.328	18.1805	23.9893	27.5565	58.377	27.5565	25.4101	23.9893	33.5288	14.5942	29.1885	20.8839	22.1207	45.296	45.296	79.5115	78.1753	18.1805	19.2572	675.762	20.8839	16.7644	26.5698	31.6541	16.7644	20.8839	39.4325	16.7644	18.1805	14.5942	27.5565	25.4101
S109-15553E | 011 | Tumor	011	15553	Normal	Normal	34.3707	22.1483	40.3223	39.4815	31.6935	25.4417	25.4417	2223.73	29.2248	33.5705	22.1483	34.3707	29.2248	36.4062	31.6935	33.5705	22.1483	22.1483	33.5705	33.5705	31.6935	66.2799	22.1483	31.3224	25.4417	22.1483	39.4815	22.1483	91.4483	87.4568	29.2248	36.4062	594.3	38.5623	25.4417	25.4417	29.2248	25.4417	22.1483	52.0962	27.5908	31.6935	29.2248	35.1026	33.5705
S109-15553J | 001 | Tumor	001	15553	Tumor	Meta Tumor	73.624	11.7117	53.0103	65.6741	18.9358	29.106	15.6191	2363	22.8591	36.1501	11.9908	20.1297	28.0332	39.296	27.1306	15.6684	17.6321	30.5135	16.1265	13.2964	15.0218	46.1286	8.71813	27.0473	12.5524	12.5524	26.0739	18.3675	111.455	66.2129	22.2603	41.7219	364.797	18.5034	19.5186	14.5437	25.6065	15.1939	19.0151	40.5224	18.3446	26.3321	11.1193	28.1284	15.3981
S109-15553J | 002 | Tumor	002	15553	Tumor	Meta Tumor	45.4447	18.1739	45.4681	54.483	14.6093	32.1779	38.5582	3964.11	22.8782	27.8896	16.851	18.8176	22.7974	30.6215	27.661	15.6402	15.5935	9.60323	21.5354	14.3334	15.3192	55.1805	20.807	16.9385	15.7063	10.1148	33.0584	13.2716	114.158	79.1968	17.4833	37.6869	633.479	27.2713	10.6362	17.0602	29.6197	14.3135	16.0309	28.7633	13.9433	26.5583	15.0667	23.3508	32.1912
S109-15553J | 003 | Tumor	003	15553	Tumor	Meta Tumor	43.8079	15.7595	46.8763	55.8963	15.5692	27.8645	40.5418	4154	22.0132	31.0577	15.4256	15.4944	24.3488	23.2927	32.2704	13.8735	17.2411	18.268	18.0302	16.2358	16.081	51.4581	21.3126	17.2232	10.2647	15.2701	25.4822	13.6632	120.058	72.9155	21.7455	34.3637	619.653	18.8081	11.3878	18.7533	24.8711	14.3079	13.1149	37.5701	12.2739	23.3063	15.3764	23.8598	44.6454
S109-15553J | 004 | Tumor	004	15553	Tumor	Meta Tumor	45.709	17.5071	37.2823	52.4035	14.9076	28.5957	34.0891	2953.1	27.341	30.918	19.3743	24.8874	23.0816	27.735	33.963	14.5921	16.8786	21.9137	21.5008	13.2127	17.7596	106.208	15.9372	20.8939	15.5643	14.0427	28.2446	17.1726	109.475	73.724	22.1824	36.0946	619.387	29.1502	13.7729	17.6168	27.894	17.2564	18.1775	43.4796	15.0422	19.8906	14.9871	22.9881	19.2942
S109-15553J | 005 | Tumor	005	15553	Tumor	Meta Tumor	72.8243	13.9581	52.1114	62.1147	19.7436	28.8232	28.2376	1908.13	30.8831	37.8426	17.6852	22.2005	23.2582	32.4193	27.8004	16.9457	16.1294	15.1731	17.262	12.9625	21.058	128.691	16.3403	24.0616	19.0423	13.3534	34.33	12.4976	92.1116	55.8637	22.7083	46.4799	485.689	24.3241	17.2583	15.811	22.1433	18.3515	17.8446	33.6746	11.6969	27.4232	16.2145	32.6369	11.8527
S109-15553J | 006 | Tumor	006	15553	Tumor	Meta Tumor	31.2139	12.7369	50.9452	57.5718	16.6847	20.3113	52.6085	4811.75	24.3837	28.6693	10.7515	17.0824	25.3937	23.4158	25.6311	10.9805	13.6018	22.2462	17.3327	10.6911	20.733	59.4086	11.1231	12.7431	9.85834	9.99532	32.1296	11.908	153.425	86.2853	17.04	44.4903	774.595	15.4416	16.6433	13.8994	25.7466	18.3756	18.9128	33.645	12.4515	14.3621	11.4816	25.7035	38.2343
S109-15553J | 007 | Stroma	007	15553	Stroma	Meta Stroma	48.2043	17.164	34.1971	38.6303	19.3051	29.5792	78.3084	2223.81	35.301	25.8695	19.7162	26.779	26.5164	45.6527	29.0967	20.6489	23.037	23.3591	26.3794	15.1362	22.1757	37.3544	3.33701	34.6792	18.5973	16.2043	21.0887	18.3588	81.4599	60.4418	35.2046	39.0528	236.904	25.9925	13.4909	20.5329	20.9358	19.8779	16.4148	45.5091	10.4419	27.5865	11.8971	28.4355	20.3335
S109-15553J | 008 | Stroma	008	15553	Stroma	Meta Stroma	53.2533	20.6507	28.6566	43.4353	26.5444	44.5484	72.2046	2236.76	29.0029	26.2514	14.1749	16.713	16.457	37.751	24.0421	15.2087	15.1751	17.3352	23.0963	17.2081	23.8367	35.5589	9.90581	21.8714	17.5328	14.3267	21.1429	11.8607	74.3225	69.5778	34.795	26.3847	277.981	31.1253	12.5631	19.7998	19.1597	15.7387	17.1928	36.9353	16.457	26.9072	15.6892	27.4625	15.3723
S109-15553J | 009 | Stroma	009	15553	Stroma	Meta Stroma	81.753	17.3425	39.8694	38.1439	15.571	35.3377	167.033	2525.19	21.7401	28.0039	15.285	21.7353	21.5543	40.6912	79.0628	16.165	13.1847	14.7973	21.5869	16.259	21.5073	24.931	14.7973	17.0008	18.9626	11.5976	24.9377	11.5971	83.4166	63.5628	31.3449	28.2666	242.211	22.1565	18.7101	19.8281	28.3766	16.2771	22.9998	35.38	16.764	21.7678	16.9484	31.8151	21.627
S109-15553J | 010 | Stroma	010	15553	Stroma	Meta Stroma	53.2543	23.6295	35.6301	35.9027	15.672	36.5658	123.668	3171.31	27.8044	23.1552	10.6734	22.3336	25.2627	40.6889	29.6729	17.0527	16.7706	19.5365	19.7313	12.9458	20.1532	19.8235	11.7219	19.4931	17.4558	13.5416	21.9233	12.3157	70.9009	55.003	23.5747	26.7305	267.795	19.5414	11.4047	16.8308	12.6771	12.1033	17.6456	40.9229	14.4365	22.1779	14.3436	26.436	18.5039
S109-15553J | 011 | Stroma	011	15553	Stroma	Meta Stroma	83.3074	16.0546	54.1539	51.9153	16.8822	42.4737	75.455	2163.06	21.3919	25.6943	14.1705	25.8395	20.541	53.1054	70.7601	22.9736	19.3925	4.52858	24.7337	15.7198	14.4954	33.0807	18.1143	19.2131	13.6849	18.9882	16.6508	8.941	90.1317	45.2948	30.4852	37.6271	288.197	29.7083	19.8548	16.5302	24.3559	11.2828	21.6891	46.7016	13.3663	19.9278	12.4964	39.7974	13.552
S109-15553J | 012 | Stroma	012	15553	Stroma	Meta Stroma	36.1119	19.8397	50.9332	34.9003	14.9647	31.2063	90.5913	3495.88	27.0398	24.012	19.4608	22.2107	24.7281	36.9564	24.2651	16.8857	17.4963	15.6983	23.1069	12.8924	18.9842	21.1504	21.3049	19.8063	18.9458	18.9705	22.1628	13.0114	66.8933	56.9606	27.0393	24.0877	277.102	21.1489	15.2004	18.9511	25.6311	18.5099	17.0415	35.314	13.8905	18.337	13.2922	22.1357	14.8615
S109-17851i | 001 | Stroma	001	17851	Stroma	Primary Stroma	69.8252	20.4125	24.0933	46.6456	27.2662	35.7792	62.6896	1263.85	35.437	40.4176	19.1144	21.6214	42.5954	36.5971	28.0688	32.1595	28.5296	73.45	45.1172	25.1424	36.5971	32.8076	24.4833	31.3599	26.9344	27.4527	31.312	24.7865	51.2971	35.5123	36.2241	32.5491	144.586	29.7963	25.7441	27.9347	29.3412	38.0314	20.9745	53.9729	27.676	26.4258	22.1468	24.9881	34.142
S109-17851i | 001 | Tumor	001	17851	Tumor	Primary Outer Tumor	15.2601	11.565	63.8557	50.9894	19.8599	37.1101	30.6463	4552.92	21.9804	30.4242	13.891	21.714	39.087	42.785	14.4068	15.8268	28.6682	22.1962	24.8928	13.891	17.1637	66.5145	13.3177	28.7696	14.7137	14.5481	38.1029	13.778	98.0816	46.8139	16.204	56.3472	484.406	25.4097	26.2286	28.8137	18.3293	23.3568	13.2847	49.4911	13.2847	11.9945	13.891	20.1358	53.5743
S109-17851i | 002 | Stroma	002	17851	Stroma	Primary Stroma	62.2066	30.1261	43.1096	43.0851	33.0766	38.0315	57.4086	1228.23	35.1151	31.245	26.4835	32.198	41.8198	35.3589	27.1693	24.5307	41.6539	31.212	50.4383	35.4307	33.7777	44.728	40.1297	32.7657	32.9388	25.0531	21.3552	27.5468	43.1812	34.1776	32.9913	37.4863	117.717	35.1026	36.8607	34.0369	28.85	19.803	23.46	57.8078	25.6502	25.1946	14.2209	24.5307	29.4644
S109-17851i | 003 | Tumor	003	17851	Tumor	Primary Inner Tumor	14.425	19.0339	89.9115	29.7533	30.1667	38.3028	23.7111	3681.85	38.0678	80.1018	21.0813	33.7392	31.287	30.1667	17.5513	17.9697	21.5838	60.4835	19.0339	21.0813	14.8766	177.675	50.4029	55.2136	12.5577	18.3523	37.6731	23.7111	45.7242	67.6463	21.8642	29.7798	711.235	65.9662	24.2161	20.1612	33.9299	22.3854	25.714	33.9299	20.6417	36.2339	103.281	23.7111	17.5513
S109-17851i | 004 | Tumor	004	17851	Tumor	Primary Inner Tumor	27.1686	36.7037	42.1615	24.3922	15.6043	35.8492	34.1222	2306.8	38.8775	46.4343	26.4527	24.2154	29.7051	46.6967	23.6517	22.3292	25.6496	10.9047	27.8162	17.2828	21.5297	253.863	54.5235	48.7673	29.4636	23.6517	30.3861	21.0808	21.8094	38.3789	39.1962	18.9862	373.476	37.8529	25.6496	23.6517	24.3922	35.3895	16.5284	44.6585	18.9862	34.9045	44.4076	28.7777	25.6496
S109-17851i | 005 | Stroma	005	17851	Stroma	Primary Stroma	91.213	27.4408	37.3039	44.3479	24.7363	44.0065	111.026	2020.43	37.6862	21.0852	18.7765	30.6906	31.5493	40.8517	58.9397	21.0002	38.6071	59.5007	48.4411	12.7232	31.9592	32.9599	32.4549	32.4549	27.8221	14.9263	21.0852	18.7765	39.1257	30.3315	18.1042	36.6378	238.678	35.1091	22.1524	19.2847	18.2065	22.0279	26.6077	53.3807	17.7267	32.6398	24.6366	25.655	27.9371
S109-17851i | 005 | Tumor	005	17851	Tumor	Primary Outer Tumor	21.8314	15.8229	78.9824	37.7212	9.08789	23.3511	26.6042	5486.54	19.7111	28.8067	11.5622	14.9382	37.6782	28.7161	16.8974	17.9427	20.4949	17.7526	21.2561	14.9382	12.5388	57.6133	4.43816	17.1889	6.12345	11.0575	56.0669	12.5388	102.063	76.7718	14.4033	60.4299	511.833	22.3517	11.3211	23.1818	31.9053	8.87631	11.9915	44.2924	9.62611	13.2814	12.367	16.1091	60.9471
S109-17851i | 006 | Stroma	006	17851	Stroma	Primary Stroma	69.1882	30.7826	35.7694	38.845	28.3849	33.573	106.967	1572.02	50.4734	27.2458	16.1301	45.5715	41.0162	27.9513	48.1186	28.3849	36.6731	112.337	17.4927	21.7912	29.2736	39.0055	35.1053	42.1263	23.6319	23.0817	26.1739	24.1352	55.6772	41.8897	25.8152	26.9934	212.959	27.146	21.2169	28.3849	30.0659	36.882	19.8361	56.0417	31.0073	37.9407	14.683	22.3106	23.4992
S109-17851i | 007 | Stroma	007	17851	Stroma	Primary Stroma	45.3524	26.1303	29.349	43.9142	30.1398	40.0301	45.7242	1249.93	46.4824	21.9332	28.1783	33.5705	44.6851	38.9228	37.8774	28.85	40.8907	42.4967	46.3951	20.9758	37.0478	31.7934	31.8725	18.4016	36.0557	27.2127	37.1815	22.1483	44.7707	39.7697	27.3228	27.9741	131.414	28.6154	19.342	26.3865	27.6778	30.0158	18.6958	65.5778	25.393	15.8967	24.0949	20.2248	32.9913
S109-17851i | 008 | Stroma	008	17851	Stroma	Primary Stroma	81.6396	19.4859	32.3608	28.7246	26.9521	45.0666	102.352	1853.42	24.1754	31.7498	16.7459	29.8513	32.0466	43.2937	34.714	21.2623	41.104	43.8432	28.1123	27.1489	37.9429	24.7131	34.1003	26.6821	17.145	16.3967	26.2001	22.313	43.7074	39.7119	20.2788	34.2423	133.943	25.5387	23.9628	30.2548	38.7509	24.8528	20.575	44.8104	32.2925	27.796	24.2868	29.9746	23.3314
S109-17851i | 009 | Tumor	009	17851	Tumor	Primary Inner Tumor	34.3707	29.2248	34.2854	33.5705	25.4417	37.1815	37.1815	560.193	29.8472	30.9556	26.9484	27.5908	39.3836	26.9484	39.4815	21.6326	26.9484	28.5444	35.8501	23.46	49.0613	30.9556	42.8166	24.7202	29.2248	20.4231	42.7104	33.3819	39.3836	31.6935	29.8472	50.8833	85.6332	38.5623	46.6979	37.1815	21.6326	53.2056	40.3223	48.0383	28.1783	34.2854	28.5444	25.4417	21.6326
S109-17851i | 010 | Tumor	010	17851	Tumor	Primary Outer Tumor	13.2229	15.331	65.7783	50.7351	9.49059	31.7447	22.6736	5804.94	25.4476	37.7374	16.6861	22.6354	37.7638	34.5845	18.0305	20.5846	21.8344	26.4382	21.1276	12.9471	17.0838	50.565	21.6312	20.1089	10.6745	17.9756	47.6733	20.7116	114.613	63.1321	15.7281	74.4409	585.037	20.2386	17.2782	30.4557	33.4575	17.1544	24.0347	33.3068	13.3946	12.2618	15.5214	16.918	81.3479
S109-17851i | 011 | Tumor	011	17851	Tumor	Primary Outer Tumor	16.6087	23.5943	55.7531	55.6204	10.3776	33.3586	34.5665	5894.8	28.2694	21.5373	11.6722	24.0753	30.8192	35.9732	16.7026	16.7449	20.4065	12.9599	23.9614	20.9775	16.014	53.6593	17.2799	14.9648	20.4479	13.6934	47.3622	21.1547	100.188	71.2733	19.7554	58.1684	583.436	25.0836	17.1007	32.2625	25.9623	17.8368	19.3435	43.5063	29.3193	15.8838	13.5178	15.7296	50.1671
S109-17851i | 012 | Tumor	012	17851	Normal	Normal	20.858	16.3945	31.3562	44.585	12.2653	27.1693	15.1644	3946.43	37.6646	51.0413	18.8323	35.7374	22.3298	17.7793	26.4533	11.73	24.7318	17.1853	19.9476	21.3552	20.4231	46.4206	17.1853	28.0635	12.9917	16.3945	38.5824	18.0662	77.0255	82.1499	17.7793	31.81	599.273	37.9733	11.73	29.8472	19.6918	16.1842	28.6879	26.7127	18.8323	25.9017	28.4546	27.5908	26.6028
S109-17851i | 013 | Tumor	013	17851	Normal	Normal	21.9549	20.6185	46.7393	44.16	18.8364	31.6685	25.9969	3223.22	29.0445	56.0762	17.1852	39.3547	34.676	24.7095	24.8569	18.219	20.5223	21.4021	24.5031	19.1093	21.1283	67.7724	13.6195	33.0187	12.66	16.1934	45.1093	21.9962	74.4955	95.104	18.8959	24.5253	625.685	30.552	17.0607	20.7726	25.2793	23.0502	22.3149	31.5159	15.1073	12.983	24.3454	35.0363	31.0082
S109-29155F | 001 | Tumor	001	17851	Tumor	Meta Tumor	14.0639	12.6599	66.3785	45.826	7.88426	22.6722	24.1779	3720.59	19.7993	32.612	10.6604	24.8672	44.9851	27.999	10.7755	10.8475	12.5001	10.1753	8.60097	8.52699	7.0904	32.7455	15.7254	15.0299	9.67922	10.2098	50.6413	20.2327	86.1126	68.4323	16.6195	24.1921	1036.62	31.2036	7.64703	21.2875	22.8116	11.3662	14.5443	38.4875	12.072	13.0097	11.7898	19.4686	43.4643
S109-29155F | 002 | Stroma	002	17851	Stroma	Meta Stroma	104.765	19.1612	28.9044	43.659	13.6483	29.1702	49.4256	3397.24	22.3171	24.096	11.1976	20.0316	22.3638	34.2324	65.7762	14.1146	18.5278	20.5587	16.3075	11.5411	18.1202	18.9752	19.1881	17.8175	10.7512	12.5103	20.3126	13.6169	75.9829	58.5625	28.6866	22.3345	236.384	20.8512	15.0806	14.8205	18.8013	14.2375	11.082	34.4443	15.6859	19.7795	11.607	22.7109	16.8494
S109-29155F | 003 | Stroma	003	17851	Stroma	Meta Stroma	101.573	14.0324	36.1432	44.6056	12.9003	23.5295	52.2374	3262.03	22.8339	27.2919	15.61	19.1276	25.4519	32.6822	55.8558	12.4095	16.5209	15.9242	18.9091	14.3098	13.6256	23.0673	12.5119	15.8734	10.5089	12.1218	25.8424	12.1761	77.7798	45.3301	28.5913	23.576	402.192	17.7526	10.4769	20.2541	19.659	14.0027	14.8413	28.8324	10.8582	20.8127	11.2225	24.6124	29.8206
S109-29155F | 003 | Tumor	003	17851	Tumor	Meta Tumor	17.7893	10.5363	56.941	45.2835	7.87558	22.0522	26.8677	4999.21	16.4241	33.494	8.00267	16.54	36.9099	26.5412	11.0753	8.10586	14.0122	7.75493	10.1977	14.3462	10.1921	46.1758	10.3399	16.7526	11.3227	6.35777	39.413	15.6312	81.2624	59.1975	21.2436	49.8171	1028.08	21.8551	8.4714	20.7884	27.3833	8.10886	14.3543	31.7542	13.1946	8.32525	18.3861	20.451	55.3432
S109-29155F | 004 | Stroma	004	17851	Stroma	Meta Stroma	157.22	16.4574	29.2895	42.9157	8.73796	21.4138	52.7787	3616.52	20.6869	21.631	10.8309	16.5742	18.9653	31.6857	85.3965	10.0907	12.9282	17.531	14.6849	11.9389	10.5464	11.8119	9.86121	12.4928	10.1616	10.2021	22.9415	10.0462	71.6204	43.4139	25.1313	28.5958	300.139	18.0206	12.5821	12.9748	20.3022	12.969	10.7101	22.5974	13.7074	15.473	9.54044	20.2908	24.8964
S109-29155F | 005 | Stroma	005	17851	Stroma	Meta Stroma	86.1686	16.2313	23.4355	45.387	19.8385	32.9942	130.549	2033.84	28.8036	29.963	9.28407	26.8698	20.2553	37.9492	60.3724	18.3756	22.654	29.7185	23.7276	14.2896	22.6733	31.8774	24.1463	17.6209	12.2504	19.4424	18.3944	20.3536	64.3954	47.5572	29.9423	23.4645	198.665	21.4375	14.4074	18.9617	15.6245	18.0788	18.5726	40.9911	15.8929	22.4047	17.6628	35.653	20.8306
S109-29155F | 005 | Tumor	005	17851	Tumor	Meta Tumor	16.7	16.0811	54.6495	45.6537	12.2076	27.8436	25.9978	3763.88	25.195	33.769	11.1025	20.7289	42.8458	21.5976	15.4528	12.1967	9.63631	5.32568	10.2055	10.5797	10.4228	74.2586	14.6456	17.8629	10.3009	7.77799	42.5577	21.0635	70.8146	65.1487	14.6628	23.9438	901.308	31.5536	9.25162	22.7263	20.4524	14.9781	15.5656	48.1173	11.9234	12.9089	19.9853	18.0725	39.2973
S109-29155F | 006 | Tumor	006	17851	Tumor	Meta Tumor	12.7785	6.76519	65.2218	53.501	7.13324	24.7643	31.2386	5563.8	24.834	29.1062	11.4031	18.1002	43.9743	18.5731	10.2964	11.1251	8.5569	7.38182	10.2739	9.01879	8.7657	30.7376	6.76667	9.56951	8.68273	7.74322	54.4138	12.9751	97.354	63.092	14.7436	54.8809	893.254	22.4065	8.68696	18.6589	23.7628	8.83618	14.6196	34.0415	10.118	7.62287	12.3745	18.569	83.5091
S109-29155F | 007 | Tumor	007	17851	Tumor	Meta Tumor	20.199	14.8466	62.3213	41.7698	12.1676	23.0296	20.7862	3871.62	23.7888	35.7698	13.9426	21.714	32.6907	19.9287	12.7111	10.0149	16.1496	10.7197	8.4519	14.8961	9.81773	31.3571	10.0497	13.6321	10.7295	10.8194	48.4671	23.7674	72.8563	67.5078	13.6471	22.2669	906.561	28.7725	12.2378	19.4081	25.839	11.9281	16.074	37.9289	10.5824	12.9726	15.5538	20.0436	42.7376
S109-29155F | 008 | Stroma	008	17851	Stroma	Meta Stroma	92.6999	24.7561	31.8546	48.4059	17.1498	32.314	124.658	2629.37	30.115	28.953	18.2136	24.166	32.1852	36.8329	83.2357	21.2233	29.2653	30.4135	24.0548	21.7211	20.7916	23.3852	14.037	11.6975	18.8101	15.1849	29.9303	15.976	76.7863	47.7393	34.5386	23.7626	260.484	22.4095	14.0022	22.3289	27.0995	19.0331	17.7584	43.6898	18.8878	22.8653	17.1498	28.6718	20.1194
[truncated: 1,780 more columns]
