# Supplementary material for: A CSF-1R-blocking antibody/IL-10 fusion protein increases anti-tumor immunity by effectuating tumor-resident CD8+ T cells
Source: Cell Rep Med. 2023 Aug 15;4(8):101154. doi: 10.1016/j.xcrm.2023.101154 (PMC10439276; doi:10.1016/j.xcrm.2023.101154)
Supplement: Table S4. Expanded immune gene signature analysis for HNSC/Q1-2 model, related to Figure S9 and STAR Methods, bulk RNA sequencing — (A) List of the genes used for expanded immune signature. (B) The gene expression level of expanded immune gene signature. [file mmc5.xlsx]

## Sheet: Table S4A
Table S4A. List of genes of expanded immune gene signature, (Related to Fig. S9A and STAR Method of Bulk RNA sequencing)
18 genes list for mouse expanded immune signature
Ensembl ID	Gene symbol:
ENSMUSG00000030124	Lag3
ENSMUSG00000023078	Cxcl13
ENSMUSG00000026104	Stat1
ENSMUSG00000031551	Ido1
ENSMUSG00000034855	Cxcl10
ENSMUSG00000027863	Cd2
ENSMUSG00000031304	Il2rg
ENSMUSG00000032093	Cd3e
ENSMUSG00000033450	Tagap
ENSMUSG00000015437	Gzmb
ENSMUSG00000035042	Ccl5
ENSMUSG00000022504	Ciita
ENSMUSG00000032094	Cd3d
ENSMUSG00000048521	Cxcr6
ENSMUSG00000004612	Nkg7
ENSMUSG00000042385	Gzmk
ENSMUSG00000036322	H2-Ea (HLA-DRA in human)
ENSMUSG00000067212	H2-T23 (HLA-DRA in human)

## Sheet: Table S4B
Table S4B. The gene expression level of expanded immune gene signature in HNSC/Q1-2, (Related to Fig. S9A)
		Control (TPM value)			IL10 (TPM value)			αCSF1R (TPM value)			BF10 (TPM value)
Ensembl ID	Gene symbol:	Sample-1	Sample-2	Sample-3	Sample-1	Sample-2	Sample-3	Sample-1	Sample-2	Sample-3	Sample-1	Sample-2	Sample-3
ENSMUSG00000030124	Lag3	5.84	1.93	4.34	2.55	1.01	3.24	7.47	8.6	5.6	3.53	6.11	7.15
ENSMUSG00000023078	Cxcl13	0.11	0.75	10.75	18.84	2.81	9.16	3.01	5.48	0.78	75.2	62.88	41.33
ENSMUSG00000026104	Stat1	95.86	66.17	81.37	92.32	74.24	184.96	113.74	126.55	113.31	117.76	174.05	158.02
ENSMUSG00000031551	Ido1	6.6	8.06	11.7	6.8	5.81	5.72	14.92	29.57	10.75	10.22	5.21	10.05
ENSMUSG00000034855	Cxcl10	842.87	827.85	809.88	51.77	30.14	63.07	1003.26	919.42	814.3	66.41	42.14	264.5
ENSMUSG00000027863	Cd2	3.31	1.72	2.08	1.01	0.82	1.99	3.16	3.34	2.27	1.96	12.38	11.86
ENSMUSG00000031304	Il2rg	39.6	29.3	47.45	14.01	8.98	31.08	38.67	42.93	48.11	20.67	57.02	58.34
ENSMUSG00000032093	Cd3e	2.48	1.21	2.44	1.5	0.49	3.26	3.53	4.08	1.64	1.84	17.73	12.16
ENSMUSG00000033450	Tagap	0.87	1.3	2.52	1.45	1.24	1.69	0.95	1.5	1.2	1.74	5.56	5.22
ENSMUSG00000015437	Gzmb	235.48	150.66	83.84	15.48	19.24	13.65	184.66	192.06	219.14	29.44	14.81	55.5
ENSMUSG00000035042	Ccl5	175.41	106.41	172.78	29.48	13.44	45.82	264.23	320.84	199.51	44.96	47.56	95.01
ENSMUSG00000022504	Ciita	1.88	1.07	1.39	6.09	4.57	20.29	2.83	3.87	1.28	10	29.72	21.68
ENSMUSG00000032094	Cd3d	6.99	7.3	7.34	8.6	4.9	2.88	9.75	7.16	8.56	9.91	11.55	11.96
ENSMUSG00000048521	Cxcr6	1.8	2.34	1.3	11.38	7.23	2.46	1.98	1.8	0.8	6.32	2.66	3.05
ENSMUSG00000004612	Nkg7	43.43	25.5	18.52	7.38	5.97	8.5	35.27	37.1	41.1	12.41	16.59	28.01
ENSMUSG00000042385	Gzmk	0.5	0.62	0.27	1.67	1.39	0.58	0.64	0.33	0.41	2.8	1.02	1.13
ENSMUSG00000036322	H2-Ea	0.38	0.17	0.22	1774.62	1767.55	855.77	0.11	0.27	0.06	1271.83	885.03	823.17
ENSMUSG00000067212	H2-T23	36.14	10.12	53.58	40.4	37.32	353.54	35.22	47.54	36.59	55.85	317.83	282.88
Note. These genes were assigned as a gene set of expanded immune gene signature, followed by ssGSEA projection methodology to calaulate "the gene set enrichment scores" and were shown as a heatmap in extended Fig. 7a.
