# Supplementary material for: A CSF-1R-blocking antibody/IL-10 fusion protein increases anti-tumor immunity by effectuating tumor-resident CD8+ T cells
Source: Cell Rep Med. 2023 Aug 15;4(8):101154. doi: 10.1016/j.xcrm.2023.101154 (PMC10439276; doi:10.1016/j.xcrm.2023.101154)
Supplement: Table S5. List of upregulated genes of HNSC/Q1-2 model by RNA-seq analysis, related to Figures 5 and S9 — (A) Up-regulated genes for BF10 vs. control in HNSC/Q1-2. (B) Up-regulated genes for IL10 vs. control in HNSC/Q1-2. (C) Up-regulated genes for αCSF1R vs. control in HNSC/Q1-2. (D) Up-regulated genes for BF10 vs. IL10 in HNSC/Q1-2. [file mmc6.xlsx]

## Sheet: Table S5A
Table S5A. Upregulated genes in bulk RNA-Seq analysis of HNSC/Q1-2 of BF10 vs Control, (Related to Figure 5 and S9)
Ensembl ID	GeneSymbol	Fold Change (BF10 vs Ctrl)	P value (BF10 vs Ctrl)
ENSMUSG00000028238	Atp6v0d2	7.38676	2.05564e-09
ENSMUSG00000028195	Ccn1	2.22929	0.00701
ENSMUSG00000036158	Prickle1	6.68096	2.67306e-06
ENSMUSG00000001348	Acp5	11.0593	1.59813e-09
ENSMUSG00000110126	Gm9347	77.6858	1.8933e-35
ENSMUSG00000005800	Mmp8	3.50891	0.00457502
ENSMUSG00000046908	Ltb4r1	2.48848	0.0230847
ENSMUSG00000067049	Unc93a	5.6198	0.0348207
ENSMUSG00000019850	Tnfaip3	3.57876	8.60241e-11
ENSMUSG00000053835	H2-T24	2.23477	0.00654434
ENSMUSG00000024027	Glp1r	15.0156	0.00740544
ENSMUSG00000031375	Bgn	4.11238	0.0128648
ENSMUSG00000005360	Slc1a3	10.0215	1.76075e-06
ENSMUSG00000030220	Arhgdib	2.98857	3.22687e-05
ENSMUSG00000026475	Rgs16	6.59194	2.49954e-06
ENSMUSG00000030589	Rasgrp4	3.26715	0.0013176
ENSMUSG00000030043	Tacr1	4.11067	0.0176006
ENSMUSG00000023224	Serping1	3.84833	0.00519128
ENSMUSG00000001270	Ckb	3.13533	0.000288745
ENSMUSG00000031070	Mrgprf	3.72362	0.00767575
ENSMUSG00000051314	Ffar2	6.19833	1.63028e-05
ENSMUSG00000026104	Stat1	1.83247	0.00192234
ENSMUSG00000066363	Serpina3f	2.49974	0.0158849
ENSMUSG00000037548	H2-DMb2	108.653	2.41677e-51
ENSMUSG00000020524	Gria1	43.6049	0.0311383
ENSMUSG00000115344	Gm49364	48.6405	0.0047875
ENSMUSG00000071552	Tigit	4.5531	0.000293052
ENSMUSG00000025347	Mettl7b	9.38933	2.37857e-06
ENSMUSG00000054594	Oscar	50.9598	5.10666e-11
ENSMUSG00000055782	Abcd2	4.68367	3.02518e-05
ENSMUSG00000118588	AC142112.1	491.182	0.0221486
ENSMUSG00000091650	Apol11a	557.001	2.04186e-11
ENSMUSG00000022157	Mcpt8	6.54138	4.37006e-08
ENSMUSG00000000791	Il12rb1	2.69871	0.000431022
ENSMUSG00000048096	Lmod1	3.8835	0.0460704
ENSMUSG00000051279	Gdf6	4.56464	0.0388548
ENSMUSG00000113036	Gm47021	10.0473	3.92607e-13
ENSMUSG00000097183	Gm17501	2.65436	0.00173927
ENSMUSG00000036545	Adamts2	5.70896	9.55597e-05
ENSMUSG00000032584	Mst1r	4.90925	0.022657
ENSMUSG00000048355	Arxes1	8.27593	0.0289359
ENSMUSG00000024867	Pip5k1b	6.25778	0.0185032
ENSMUSG00000029379	Cxcl3	3.37413	0.0109603
ENSMUSG00000038765	Lmx1b	28.6676	9.61364e-06
ENSMUSG00000022840	Adcy5	3.30563	0.0134376
ENSMUSG00000020614	Fam20a	5.86288	0.000687881
ENSMUSG00000017737	Mmp9	66.7648	2.92205e-22
ENSMUSG00000001506	Col1a1	8.52249	5.53143e-05
ENSMUSG00000074417	Gm14548	2.48488	0.0122314
ENSMUSG00000047517	Dmbt1	30.1867	7.00052e-10
ENSMUSG00000026180	Cxcr2	4.46121	0.00859518
ENSMUSG00000028088	Fmo5	3.28378	0.0239487
ENSMUSG00000092408	Vhl-ps1	40.9592	0.00377332
ENSMUSG00000000359	Rem1	10.0043	5.35353e-10
ENSMUSG00000024737	Slc15a3	2.82206	4.32949e-07
ENSMUSG00000061815	Rufy4	44.0009	9.34865e-07
ENSMUSG00000027661	Slc2a10	5.38097	0.00857977
ENSMUSG00000001588	Acap1	4.35825	0.000303482
ENSMUSG00000033576	Apol6	4.95768	7.89014e-07
ENSMUSG00000079343	C1s2	49.0478	3.15473e-16
ENSMUSG00000047180	Neurl3	2.35195	0.0390733
ENSMUSG00000054905	Stfa3	24.8026	0.000283713
ENSMUSG00000020125	Elane	160.956	6.70297e-07
ENSMUSG00000030413	Pglyrp1	1.96583	0.0140292
ENSMUSG00000025877	Hk3	1.88786	0.0365537
ENSMUSG00000038521	C1s1	1.81769	0.0149157
ENSMUSG00000039699	Batf2	2.45853	0.0147828
ENSMUSG00000000805	Car4	7.08817	5.66242e-07
ENSMUSG00000036596	Cpz	14.4693	7.5673e-05
ENSMUSG00000027513	Pck1	168.618	3.13704e-09
ENSMUSG00000052435	Cebpe	6.53273	0.000482834
ENSMUSG00000030069	Prok2	39.7002	1.72221e-05
ENSMUSG00000024112	Cacna1h	18.8604	0.000199625
ENSMUSG00000051048	P4ha3	2.41235	0.049082
ENSMUSG00000105338	Gm43802	1.9231	0.0207987
ENSMUSG00000022504	Ciita	14.9569	1.24833e-27
ENSMUSG00000034573	Ptpn13	3.80278	0.0262211
ENSMUSG00000032643	Fhl3	1.97493	0.0148138
ENSMUSG00000041481	Serpina3g	2.60274	0.00201398
ENSMUSG00000072941	Sod3	2.39918	0.0312093
ENSMUSG00000001739	Cldn15	3.28028	0.0276586
ENSMUSG00000031760	Mt3	17.5268	6.8103e-06
ENSMUSG00000024371	C2	3.19177	0.00159558
ENSMUSG00000051159	Cited1	4.51167	1.98818e-06
ENSMUSG00000032452	Clstn2	5.60156	0.0134688
ENSMUSG00000103440	Gm37131	14.2322	4.87169e-09
ENSMUSG00000019326	Aoc3	9.6945	5.09545e-05
ENSMUSG00000022902	Stfa2	67.7725	1.98559e-07
ENSMUSG00000032122	Slc37a2	2.65931	0.00404346
ENSMUSG00000041754	Trem3	2.24459	0.0152857
ENSMUSG00000031722	Hp	16.6396	4.40321e-07
ENSMUSG00000037005	Xpnpep2	30.7888	1.83147e-10
ENSMUSG00000074418	Gm15930	60.2448	1.63965e-06
ENSMUSG00000041577	Prelp	3.21411	0.0372351
**Significant genes between HNSC/Q1-2 and BRCA/4T1 groups (Genes were selected by Fold change>1.5 and p<0.05)

## Sheet: Table S5B
Table S5B. Upregulated genes in bulk RNA-Seq analysis of HNSC/Q1-2 of IL10 vs Control, (Related to Figure 5 and S9)
Ensembl ID	GeneSymbol	Fold Change (IL10 vs Ctrl)	P value (IL10 vs Ctrl)
ENSMUSG00000028195	Ccn1	2.74737	0.00515561
ENSMUSG00000079592	C1qtnf5	3.1746	0.0263573
ENSMUSG00000036158	Prickle1	5.91556	5.98673e-05
ENSMUSG00000025355	Mmp19	2.46805	0.0461558
ENSMUSG00000001348	Acp5	7.43452	8.21405e-08
ENSMUSG00000110126	Gm9347	77.5268	1.22036e-24
ENSMUSG00000019850	Tnfaip3	3.51912	1.19071e-05
ENSMUSG00000024027	Glp1r	33.0585	0.000894517
ENSMUSG00000073599	Ecscr	2.31312	0.000259996
ENSMUSG00000026768	Itga8	16.4481	3.37787e-07
ENSMUSG00000005883	Spo11	8.25799	5.92371e-10
ENSMUSG00000026475	Rgs16	8.65387	0.000181002
ENSMUSG00000027004	Frzb	5.98378	0.00953872
ENSMUSG00000036103	Colec12	12.1102	1.76985e-08
ENSMUSG00000096403	Rnps1-ps	7.5442	1.84171e-06
ENSMUSG00000016283	H2-M2	9.7723	0.000568478
ENSMUSG00000047443	Erfe	33.5642	3.42634e-11
ENSMUSG00000030043	Tacr1	4.15424	0.0137874
ENSMUSG00000023224	Serping1	3.2743	0.015555
ENSMUSG00000001270	Ckb	2.29154	0.0191048
ENSMUSG00000001864	Aif1l	9.96734	1.96885e-06
ENSMUSG00000039239	Tgfb2	3.22412	0.00121335
ENSMUSG00000026104	Stat1	1.97453	0.00155065
ENSMUSG00000030854	Ptpn5	4.2553	0.0271049
ENSMUSG00000056643	Chst13	2.92586	0.0250871
ENSMUSG00000066363	Serpina3f	5.49491	2.66737e-06
ENSMUSG00000012889	Podnl1	15.6831	1.72227e-10
ENSMUSG00000015451	C4a	3.99668	0.000694743
ENSMUSG00000038264	Sema7a	5.32822	5.8903e-07
ENSMUSG00000110266	Gm32742	214.899	1.5522e-08
ENSMUSG00000037548	H2-DMb2	98.4533	1.75714e-47
ENSMUSG00000074934	Grem1	2.93232	0.000691026
ENSMUSG00000048040	Arxes2	2.57701	0.0134958
ENSMUSG00000028339	Col15a1	4.82236	0.000563924
ENSMUSG00000068587	Mgam	3.88935	0.0103901
ENSMUSG00000035041	Creb3l3	5.06489	0.0123202
ENSMUSG00000025347	Mettl7b	14.0112	8.05179e-06
ENSMUSG00000054594	Oscar	30.6804	2.6777e-09
ENSMUSG00000044674	Fzd1	3.90724	0.00119035
ENSMUSG00000027840	Wnt2b	8.78122	1.40744e-05
ENSMUSG00000021268	Meg3	3.73544	0.0310236
ENSMUSG00000091553	Serpina3e-ps	277.474	6.75691e-13
ENSMUSG00000032011	Thy1	2.84839	0.000379923
ENSMUSG00000032024	Clmp	3.29776	0.00271347
ENSMUSG00000030093	Wnt7a	1065.12	1.52163e-14
ENSMUSG00000027230	Creb3l1	3.2492	0.0311137
ENSMUSG00000091650	Apol11a	1029.82	2.40958e-14
ENSMUSG00000021118	Plek2	10.8636	2.12984e-14
ENSMUSG00000098470	C1rb	116.024	3.21184e-15
ENSMUSG00000000791	Il12rb1	2.55326	0.00588193
ENSMUSG00000048096	Lmod1	4.43872	0.0279415
ENSMUSG00000014329	Bicc1	3.88408	0.00427967
ENSMUSG00000060550	H2-Q7	3.52831	0.00166774
ENSMUSG00000052125	F730043M19Rik	4.37736	0.00221338
ENSMUSG00000000489	Pdgfb	10.3688	1.36532e-07
ENSMUSG00000113036	Gm47021	9.71506	2.67446e-10
ENSMUSG00000097183	Gm17501	2.66824	0.0138164
ENSMUSG00000036545	Adamts2	6.2101	0.000311853
ENSMUSG00000013415	Igf2bp1	9.65106	7.85522e-06
ENSMUSG00000048489	Depp1	2.58849	0.00788639
ENSMUSG00000037613	Tnfrsf23	2.58811	0.00230516
ENSMUSG00000020826	Nos2	3.42238	0.0427162
ENSMUSG00000038151	Prdm1	2.59567	0.014401
ENSMUSG00000024867	Pip5k1b	5.45062	0.0282879
ENSMUSG00000029379	Cxcl3	2.92461	0.0166786
ENSMUSG00000030790	Adm	4.49301	0.012559
ENSMUSG00000049303	Syt12	3.24132	0.0361432
ENSMUSG00000034159	Mab21l4	18.3742	1.17275e-05
ENSMUSG00000020614	Fam20a	5.31914	0.00301662
ENSMUSG00000023176	Cpn2	19.4059	0.0274937
ENSMUSG00000058420	Syt17	81.1521	1.5751e-10
ENSMUSG00000017737	Mmp9	48.8315	5.61714e-24
ENSMUSG00000001506	Col1a1	9.90937	3.14378e-05
ENSMUSG00000055675	Kbtbd11	4.53962	0.00100958
ENSMUSG00000026167	Wnt10a	4.83673	4.00661e-08
ENSMUSG00000021678	F2rl1	20.1037	2.98375e-07
ENSMUSG00000056427	Slit3	5.38981	0.0129775
ENSMUSG00000034205	Loxl2	6.50389	0.00257624
ENSMUSG00000011256	Adam19	6.23302	1.54647e-05
ENSMUSG00000026639	Lamb3	22.5313	4.77947e-05
ENSMUSG00000097053	Gm1972	12.1458	0.0262708
ENSMUSG00000000359	Rem1	11.0783	7.22394e-07
ENSMUSG00000019997	Ccn2	4.0101	0.0126404
ENSMUSG00000021464	Ror2	8.10724	4.4494e-05
ENSMUSG00000035783	Acta2	4.29784	0.000562671
ENSMUSG00000061815	Rufy4	28.4898	7.21486e-05
ENSMUSG00000030782	Tgfb1i1	3.45767	0.0149099
ENSMUSG00000027661	Slc2a10	4.11671	0.0388953
ENSMUSG00000033576	Apol6	4.97062	3.07827e-05
ENSMUSG00000028369	Svep1	4.02521	0.028548
ENSMUSG00000079343	C1s2	82.6336	1.42581e-23
ENSMUSG00000117042	2700054A10Rik	4.68957	0.00554772
ENSMUSG00000050069	Grem2	10.1476	0.000222839
ENSMUSG00000054675	Tmem119	5.508	2.42467e-06
ENSMUSG00000038521	C1s1	2.85644	4.6072e-05
ENSMUSG00000038086	Hspb2	8.06411	0.0101136
ENSMUSG00000039699	Batf2	2.4671	0.0416056
ENSMUSG00000027408	Cpxm1	12.4056	0.000113008
ENSMUSG00000000805	Car4	4.17102	0.000641543
ENSMUSG00000036596	Cpz	12.7192	0.000418253
ENSMUSG00000021765	Fst	5.80941	6.39268e-06
ENSMUSG00000026837	Col5a1	2.6228	0.0125195
ENSMUSG00000097998	Gm27019	7.60926	0.0360042
ENSMUSG00000032327	Stra6	2.33968	0.0258371
ENSMUSG00000056481	Cd248	2.74639	0.0232478
ENSMUSG00000097002	Gm2670	12.0284	0.0287255
ENSMUSG00000041449	Serpina3h	111.83	6.11727e-26
ENSMUSG00000030069	Prok2	53.4797	3.88295e-07
ENSMUSG00000024112	Cacna1h	14.8429	0.000750729
ENSMUSG00000036412	Arsi	4.55322	0.0233222
ENSMUSG00000105338	Gm43802	1.80665	0.0239461
ENSMUSG00000022504	Ciita	10.2109	2.66079e-15
ENSMUSG00000041481	Serpina3g	4.98913	1.81033e-07
ENSMUSG00000067586	S1pr3	5.36936	9.89359e-05
ENSMUSG00000031760	Mt3	11.6524	0.000530505
ENSMUSG00000024371	C2	2.75347	0.0074872
ENSMUSG00000029661	Col1a2	7.10141	0.000189473
ENSMUSG00000022665	Ccdc80	6.09672	0.000257095
ENSMUSG00000079492	Gm11127	465.579	6.4178e-24
ENSMUSG00000050014	Apol10b	2.59424	0.00410836
ENSMUSG00000019326	Aoc3	5.81482	0.00313902
ENSMUSG00000021367	Edn1	2.99471	0.00247431
ENSMUSG00000047878	A4galt	3.80647	0.00318181
ENSMUSG00000079014	Serpina3i	29.7372	1.66778e-18
ENSMUSG00000024421	Lama3	13.6688	1.04843e-07
ENSMUSG00000103749	Pcdhgb5	6.34941	0.0132851
ENSMUSG00000031253	Srpx2	5.39475	0.00345929
ENSMUSG00000026620	Mark1	3.0754	0.049499
ENSMUSG00000037005	Xpnpep2	25.1709	9.95323e-09
ENSMUSG00000026586	Prrx1	2.18716	0.0104286
ENSMUSG00000038244	Mical2	3.1365	0.0129364
**Significant genes between HNSC/Q1-2 and BRCA/4T1 groups (Genes were selected by Fold change>1.5 and p<0.05)

## Sheet: Table S5C
Table S5C. Upregulated genes in bulk RNA-Seq analysis of HNSC/Q1-2 of αCSF1R vs Control, (Related to Figure 5 and S9)
Ensembl ID	GeneSymbol	Fold Change (αCSF1R vs Ctrl)	P value (αCSF1R vs Ctrl)
ENSMUSG00000055172	C1ra	1.92663	0.00469325
ENSMUSG00000071716	Apol7e	1.55887	0.0474219
ENSMUSG00000097124	A530020G20Rik	5.43414	0.000112573
ENSMUSG00000118588	AC142112.1	30.5377	0.0498447
ENSMUSG00000022227	Mcpt1	6.56341	0.00330201
ENSMUSG00000020826	Nos2	3.81036	0.002775
ENSMUSG00000033576	Apol6	4.08471	8.56903e-07
ENSMUSG00000062310	Glrp1	1.94264	0.00181101
ENSMUSG00000027360	Hdc	1.73722	0.010395
ENSMUSG00000038521	C1s1	2.04562	6.36843e-05
ENSMUSG00000097960	A330074K22Rik	2.36951	0.00588979
ENSMUSG00000022225	Cma1	2.45877	0.0293731
ENSMUSG00000039699	Batf2	2.09374	0.0105931
ENSMUSG00000000805	Car4	3.11083	0.0178011
ENSMUSG00000022226	Mcpt2	3.8113	0.0446618
ENSMUSG00000031778	Cx3cl1	1.63334	0.00728843
**Significant genes between HNSC/Q1-2 and BRCA/4T1 groups (Genes were selected by Fold change>1.5 and p<0.05)

## Sheet: Table S5D
Table S5D. Upregulated genes in bulk RNA-Seq analysis of HNSC/Q1-2 of BF10 vs IL10, (Related to Figure 5 and S9)
Ensembl ID	GeneSymbol	Fold Change (BF10 vs IL10)	P value (BF10 vs IL10)
ENSMUSG00000104422	Ighv1-14	8.13538	0.00595429
ENSMUSG00000037922	Bank1	8.26244	0.000318081
ENSMUSG00000004552	Ctse	2.2111	0.0409925
ENSMUSG00000096844	Igkv6-14	1365.39	0.00768209
ENSMUSG00000076612	Ighg2c	24.1113	2.20551e-05
ENSMUSG00000096336	Igkv1-135	24.4915	0.0490105
ENSMUSG00000076547	Igkv4-70	242.516	0.0109742
ENSMUSG00000096464	Ighv2-2	45.8834	2.72103e-05
ENSMUSG00000096459	Ighv9-3	7.3959	0.00157178
ENSMUSG00000076569	Igkv5-39	7.79596	0.00516119
ENSMUSG00000051159	Cited1	3.3993	0.0145979
**Significant genes between HNSC/Q1-2 and BRCA/4T1 groups (Genes were selected by Fold change>1.5 and p<0.05)
