# Supplementary material for: A CSF-1R-blocking antibody/IL-10 fusion protein increases anti-tumor immunity by effectuating tumor-resident CD8+ T cells
Source: Cell Rep Med. 2023 Aug 15;4(8):101154. doi: 10.1016/j.xcrm.2023.101154 (PMC10439276; doi:10.1016/j.xcrm.2023.101154)
Supplement: Table S6. List of downregulated genes of HNSC/Q1-2 model by RNA-seq analysis, related to Figures 5 and S9 — (A) Down-regulated genes for BF10 vs. control in HNSC/Q1-2. (B) Down-regulated genes for IL10 vs. control in HNSC/Q1-2. (C) Down-regulated genes for αCSF1R vs. control in HNSC/Q1-2. (D) Down-regulated genes for BF10 vs. IL10 in HNSC/Q1-2. [file mmc7.xlsx]

## Sheet: Table S6A
Table S6D. Downregulated genes in bulk RNA-Seq analysis of HNSC/Q1-2 of BF10 vs IL10, (Related to Figure 5 and S9)
Ensembl ID	GeneSymbol	Fold Change (BF10 vs Ctrl)	P value (BF10 vs Ctrl)
ENSMUSG00000060726	Tmsb15a	0.0376669	9.44001e-06
ENSMUSG00000030178	Klra13-ps	0.285622	0.00772377
ENSMUSG00000003477	Inmt	0.118183	0.0171321
ENSMUSG00000090093	Gm14399	0.19924	0.000119885
ENSMUSG00000015441	Gzmf	0.0995729	1.5195e-07
ENSMUSG00000065999	Zfp985	0.0438243	7.70825e-06
ENSMUSG00000111740	Gm49783	0.139527	0.00382222
ENSMUSG00000073494	Sh2d1b2	0.0595505	0.000106428
ENSMUSG00000067599	Klra7	0.139848	0.000139308
ENSMUSG00000049235	Gm7324	0.128712	0.000632417
ENSMUSG00000078879	Zfp973	0.319481	0.0295322
ENSMUSG00000051431	Gpr87	0.0565386	1.50308e-06
ENSMUSG00000031273	Col4a6	0.140155	1.05195e-08
ENSMUSG00000021403	Serpinb9b	0.324734	0.0285866
ENSMUSG00000051074	4930579K19Rik	0.400273	0.0464261
ENSMUSG00000059256	Gzmd	0.111433	6.7956e-08
ENSMUSG00000030114	Klrg1	0.233177	0.00286895
ENSMUSG00000068130	Zfp442	0.193581	0.000235199
ENSMUSG00000040284	Gzmg	0.107846	1.20986e-05
ENSMUSG00000060311	Mucl1	0.0706255	0.0148568
ENSMUSG00000065105	Gm26130	0.0984802	0.0110938
ENSMUSG00000074629	4930518I15Rik	0.404586	0.0358097
ENSMUSG00000107705	Gm45062	0.25044	0.000327231
ENSMUSG00000024331	Dsc2	0.0815557	1.66831e-07
ENSMUSG00000105703	Gm43305	0.09025	6.06845e-08
ENSMUSG00000067919	Rex2	0.0602141	1.05219e-05
ENSMUSG00000092165	Gm5624	0.285487	0.0180469
ENSMUSG00000045106	Ccdc73	0.424979	0.0231536
ENSMUSG00000078896	Zfp965	0.286579	0.01682
ENSMUSG00000089726	Mir17hg	0.188199	0.000816211
ENSMUSG00000074183	Gsta1	0.11209	0.000337353
ENSMUSG00000089756	Zfp966	0.254647	7.75233e-05
ENSMUSG00000070504	Fcrl6	0.134302	0.000279973
**Significant genes between HNSC/Q1-2 and BRCA/4T1 groups (Genes were selected by Fold change>1.5 and p<0.05)

## Sheet: Table S6B
Table S6D. Downregulated genes in bulk RNA-Seq analysis of HNSC/Q1-2 of BF10 vs IL10, (Related to Figure 5 and S9)
Ensembl ID	GeneSymbol	Fold Change (IL10 vs Ctrl)	P value (IL10 vs Ctrl)
ENSMUSG00000060726	Tmsb15a	0.142813	0.0113281
ENSMUSG00000040627	Aicda	0.115429	0.0469638
ENSMUSG00000111293	Gm34006	0.072188	0.0407295
ENSMUSG00000015441	Gzmf	0.130565	4.25315e-06
ENSMUSG00000038179	Slamf7	0.104202	8.65369e-09
ENSMUSG00000078877	Gm14295	0.349147	0.03299
ENSMUSG00000000706	Btn1a1	0.11249	0.00711228
ENSMUSG00000073494	Sh2d1b2	0.076034	2.61808e-08
ENSMUSG00000002007	Srpk3	0.124075	0.0291142
ENSMUSG00000067599	Klra7	0.173663	0.00367811
ENSMUSG00000094622	Gm3055	0.190396	0.0101265
ENSMUSG00000048216	Gpr85	0.437964	0.0307616
ENSMUSG00000094925	Gm5798	0.0544058	0.00926092
ENSMUSG00000031273	Col4a6	0.15241	1.22925e-07
ENSMUSG00000026919	Lcn4	0.107208	0.00352855
ENSMUSG00000030325	Klrb1c	0.284365	0.0226622
ENSMUSG00000027790	Sis	0.224355	0.00857469
ENSMUSG00000092564	BC051226	0.22964	0.00181214
ENSMUSG00000059256	Gzmd	0.180635	0.00011202
ENSMUSG00000028072	Ntrk1	0.0403875	0.0237573
ENSMUSG00000040284	Gzmg	0.180407	0.000737312
ENSMUSG00000060311	Mucl1	0.0481988	0.00962879
ENSMUSG00000057596	Trim30d	0.336895	0.0297145
ENSMUSG00000022156	Gzme	0.319054	0.0022857
ENSMUSG00000078864	Gm14322	0.235234	0.00370132
ENSMUSG00000079186	Gzmc	0.142329	1.58904e-06
ENSMUSG00000024331	Dsc2	0.0468464	4.63434e-09
ENSMUSG00000079339	Ifit1bl1	0.179156	0.00300345
ENSMUSG00000105703	Gm43305	0.0542567	5.07877e-18
ENSMUSG00000025432	Avil	0.0651952	1.87347e-08
ENSMUSG00000067919	Rex2	0.00866563	3.25294e-13
ENSMUSG00000021211	Akr1c12	0.0334304	1.08801e-12
ENSMUSG00000039315	Clnk	0.317186	0.0494019
ENSMUSG00000112690	Gm2446	0.0431445	0.0430247
ENSMUSG00000098120	Gm5914	0.148259	5.87037e-07
ENSMUSG00000093485	Gm20708	0.168432	0.0114795
ENSMUSG00000074183	Gsta1	0.00734702	4.7416e-12
ENSMUSG00000070504	Fcrl6	0.226064	0.0050092
**Significant genes between HNSC/Q1-2 and BRCA/4T1 groups (Genes were selected by Fold change>1.5 and p<0.05)

## Sheet: Table S6C
Table S6D. Downregulated genes in bulk RNA-Seq analysis of HNSC/Q1-2 of BF10 vs IL10, (Related to Figure 5 and S9)
Ensembl ID	GeneSymbol	Fold Change (αCSF1R vs Ctrl)	P value (αCSF1R vs Ctrl)
ENSMUSG00000022667	Cd200r1	0.316709	0.000864509
ENSMUSG00000060726	Tmsb15a	0.304935	0.0427857
ENSMUSG00000029925	Tbxas1	0.477351	0.0058723
ENSMUSG00000089929	Bcl2a1b	0.285806	0.000890113
ENSMUSG00000029919	Hpgds	0.368138	0.00138535
ENSMUSG00000000594	Gm2a	0.425314	0.00101081
ENSMUSG00000001348	Acp5	0.359231	0.000863552
ENSMUSG00000021322	Aoah	0.449162	0.000958227
ENSMUSG00000025058	5430427O19Rik	0.263876	0.000608563
ENSMUSG00000070390	Nlrp1b	0.324069	0.00435919
ENSMUSG00000026321	Tnfrsf11a	0.472614	0.000624396
ENSMUSG00000020589	Fam49a	0.454362	0.000262336
ENSMUSG00000034959	Rubcnl	0.450105	0.0314503
ENSMUSG00000079419	Ms4a6c	0.352283	0.000199275
ENSMUSG00000038147	Cd84	0.464143	0.00755618
ENSMUSG00000024696	Lpxn	0.320425	0.00100399
ENSMUSG00000027670	Ocstamp	0.245217	0.00498221
ENSMUSG00000036896	C1qc	0.320024	1.13574e-06
ENSMUSG00000049625	Tifab	0.326056	2.12987e-09
ENSMUSG00000074342	I830077J02Rik	0.471912	0.00300675
ENSMUSG00000056130	Ticam2	0.386452	0.0348203
ENSMUSG00000042129	Rassf4	0.330334	2.02247e-06
ENSMUSG00000044583	Tlr7	0.223247	2.61387e-05
ENSMUSG00000062082	Cd200r4	0.438177	0.0188634
ENSMUSG00000040522	Tlr8	0.20669	0.000377425
ENSMUSG00000036905	C1qb	0.348448	1.08569e-06
ENSMUSG00000018920	Cxcl16	0.336734	0.000106713
ENSMUSG00000029299	Abcg3	0.282787	0.00099306
ENSMUSG00000044092	C130050O18Rik	0.419036	0.00579307
ENSMUSG00000037661	Gpr160	0.477192	0.0153801
ENSMUSG00000033777	Tlr13	0.341583	0.00319783
ENSMUSG00000042249	Grk3	0.372726	0.000599909
ENSMUSG00000024672	Ms4a7	0.229023	9.13306e-06
ENSMUSG00000013707	Tnfaip8l2	0.418082	0.000204634
ENSMUSG00000008496	Pou2f2	0.375713	6.71339e-06
ENSMUSG00000053063	Clec12a	0.256701	2.40972e-05
ENSMUSG00000035352	Ccl12	0.458802	0.0400459
ENSMUSG00000095609	Gm21188	0.409777	3.8022e-05
ENSMUSG00000000682	Cd52	0.422245	0.00783023
ENSMUSG00000102418	Sh2d1b1	0.201573	1.10114e-05
ENSMUSG00000015396	Cd83	0.235865	7.26953e-06
ENSMUSG00000073412	Lst1	0.356302	0.00230715
ENSMUSG00000029553	Tfec	0.430009	0.0473424
ENSMUSG00000048621	Gm6377	0.180216	2.04969e-06
ENSMUSG00000095788	Sirpb1a	0.188205	2.82525e-05
ENSMUSG00000078780	Gm5150	0.307951	0.00313947
ENSMUSG00000044827	Tlr1	0.343024	0.00349903
ENSMUSG00000021624	Cd180	0.353071	8.45571e-06
ENSMUSG00000112895	Gm47567	0.204106	0.0017623
ENSMUSG00000021886	Gpr65	0.278248	0.000669587
ENSMUSG00000114608	Gm36161	0.420935	0.000309413
ENSMUSG00000026358	Rgs1	0.344817	0.00197344
ENSMUSG00000019872	Smpdl3a	0.494189	0.0172316
ENSMUSG00000102037	Bcl2a1a	0.341111	0.00242857
ENSMUSG00000003283	Hck	0.394029	6.12766e-06
ENSMUSG00000024677	Ms4a6b	0.278282	0.000307951
ENSMUSG00000024675	Ms4a4c	0.35636	0.00039466
ENSMUSG00000097211	BC065403	0.298453	0.02951
ENSMUSG00000038642	Ctss	0.368939	0.00132915
ENSMUSG00000035561	Aldh1b1	0.470325	0.00748518
ENSMUSG00000087150	BC064078	0.404656	0.0162232
ENSMUSG00000046245	Pilra	0.267503	0.000313772
ENSMUSG00000038811	Gngt2	0.46782	0.00544958
ENSMUSG00000029915	Clec5a	0.346763	0.0144111
ENSMUSG00000053687	Dpep2	0.453521	0.00656853
ENSMUSG00000021423	Ly86	0.224965	0.00011139
ENSMUSG00000015340	Cybb	0.459748	0.00156882
ENSMUSG00000070354	Evi2	0.456629	0.049694
ENSMUSG00000040592	Cd79b	0.419899	0.0234101
ENSMUSG00000067916	Zfp991	0.453364	0.0201385
ENSMUSG00000025804	Ccr1	0.475076	0.0350994
ENSMUSG00000055541	Lair1	0.293183	0.000299343
ENSMUSG00000059498	Fcgr3	0.421849	0.00220959
ENSMUSG00000010142	Tnfrsf13b	0.437384	0.0120142
ENSMUSG00000040552	C3ar1	0.306231	7.14907e-06
ENSMUSG00000024397	Aif1	0.252788	5.91206e-06
ENSMUSG00000045658	Pid1	0.412051	0.00493215
ENSMUSG00000078783	Gm9733	0.283741	0.0448913
ENSMUSG00000049723	Mmp12	0.495347	0.0169143
ENSMUSG00000057135	Scimp	0.361478	0.000966841
ENSMUSG00000099757	BE692007	0.341705	7.59062e-05
ENSMUSG00000020573	Pik3cg	0.477055	0.0059487
ENSMUSG00000036381	P2ry14	0.399127	0.0039979
ENSMUSG00000022372	Sla	0.380048	0.00240719
ENSMUSG00000026656	Fcgr2b	0.40412	0.00118621
ENSMUSG00000043832	Clec4a3	0.247661	1.34607e-05
ENSMUSG00000047592	Nxpe5	0.434181	0.016071
ENSMUSG00000049744	Arhgap15	0.348146	0.01286
ENSMUSG00000004359	Spic	0.212021	0.000371446
ENSMUSG00000028327	Stra6l	0.442204	0.00687389
ENSMUSG00000030789	Itgax	0.414284	0.000181201
ENSMUSG00000044811	Cd300c2	0.258013	2.13289e-05
ENSMUSG00000021640	Naip1	0.249823	0.00159951
ENSMUSG00000115230	AU022793	0.278535	0.00663088
ENSMUSG00000028459	Cd72	0.381459	0.000154714
ENSMUSG00000053030	Spink2	0.381453	0.00867564
ENSMUSG00000058715	Fcer1g	0.414049	0.000246196
ENSMUSG00000071311	Gpr31b	0.218986	0.00100672
ENSMUSG00000015314	Slamf6	0.447847	0.0220839
ENSMUSG00000026360	Rgs2	0.421202	0.0199881
ENSMUSG00000049103	Ccr2	0.426263	0.0203289
ENSMUSG00000035493	Tgfbi	0.460772	0.00370143
ENSMUSG00000051212	Gpr183	0.329034	0.000448503
ENSMUSG00000026395	Ptprc	0.486787	0.0321052
ENSMUSG00000099398	Ms4a14	0.201214	1.49109e-05
ENSMUSG00000069516	Lyz2	0.420816	0.0261249
ENSMUSG00000026712	Mrc1	0.410946	0.00611103
ENSMUSG00000052821	Cysltr1	0.274577	0.000876767
ENSMUSG00000049037	Clec4a1	0.354765	3.50297e-07
ENSMUSG00000015355	Cd48	0.38795	0.00840505
ENSMUSG00000030579	Tyrobp	0.40193	0.00418161
ENSMUSG00000056145	AI504432	0.402254	0.00337663
ENSMUSG00000042498	Radx	0.179317	0.00464284
ENSMUSG00000049988	Lrrc25	0.488393	0.00146572
ENSMUSG00000022901	Cd86	0.316042	0.000731334
ENSMUSG00000023349	Clec4n	0.45895	0.0125038
ENSMUSG00000063193	Cd300lb	0.409467	6.3321e-05
ENSMUSG00000026548	Slamf9	0.186579	3.34631e-07
ENSMUSG00000040229	Gpr34	0.392336	0.040343
ENSMUSG00000074677	Sirpb1c	0.300737	0.000947329
ENSMUSG00000041707	Tmem273	0.269272	0.032916
ENSMUSG00000101389	Ms4a4a	0.396154	0.000951459
ENSMUSG00000066682	Pilrb2	0.34868	0.0210663
ENSMUSG00000046031	Calhm6	0.48224	0.0128495
ENSMUSG00000024013	Fgd2	0.436535	0.000956349
ENSMUSG00000015947	Fcgr1	0.346549	0.000939151
ENSMUSG00000004730	Adgre1	0.344081	0.00196569
ENSMUSG00000059089	Fcgr4	0.246109	2.29341e-05
ENSMUSG00000002992	Apoc2	0.467089	0.0297061
ENSMUSG00000036887	C1qa	0.333445	5.54351e-08
ENSMUSG00000070873	Lilra5	0.121314	0.00358057
ENSMUSG00000025044	Msr1	0.286924	0.000397726
ENSMUSG00000031264	Btk	0.461366	0.00372022
ENSMUSG00000001128	Cfp	0.400403	0.000466759
ENSMUSG00000050075	Gpr171	0.279514	0.000314556
ENSMUSG00000020120	Plek	0.493355	0.0220614
ENSMUSG00000051682	Treml4	0.412173	0.0350864
ENSMUSG00000052160	Pld4	0.424797	0.0009813
ENSMUSG00000030147	Clec4b1	0.121963	8.23722e-05
ENSMUSG00000117239	Gpr31c	0.283542	4.28096e-06
ENSMUSG00000040528	Milr1	0.466403	0.000297923
ENSMUSG00000029373	Pf4	0.380419	0.0177865
ENSMUSG00000024679	Ms4a6d	0.337223	0.0027296
ENSMUSG00000030117	Gdf3	0.182168	0.000167692
ENSMUSG00000079227	Ccr5	0.316984	2.45515e-06
ENSMUSG00000036353	P2ry12	0.378622	0.0186769
ENSMUSG00000030148	Clec4a2	0.163003	3.70418e-06
ENSMUSG00000095028	Sirpb1b	0.374051	0.00435289
ENSMUSG00000089942	Pira2	0.396352	0.00192988
ENSMUSG00000099974	Bcl2a1d	0.27755	5.02339e-05
ENSMUSG00000036469	Marchf1	0.45838	0.00414795
ENSMUSG00000036362	P2ry13	0.340046	0.0166609
ENSMUSG00000054293	P2ry10b	0.486255	0.0287621
ENSMUSG00000030187	Klra2	0.360724	9.20622e-05
ENSMUSG00000030560	Ctsc	0.386812	0.000718798
**Significant genes between HNSC/Q1-2 and BRCA/4T1 groups (Genes were selected by Fold change>1.5 and p<0.05)

## Sheet: Table S6D
Table S6D. Downregulated genes in bulk RNA-Seq analysis of HNSC/Q1-2 of BF10 vs IL10, (Related to Figure 5 and S9)
Ensembl ID	GeneSymbol	Fold Change (BF10 vs IL10)	P value (BF10 vs IL10)
ENSMUSG00000094551	Gm22392	0.166119	0.00457673
ENSMUSG00000074841	Cbx3-ps1	0.0750595	0.0475358
ENSMUSG00000071052	Rpl7a-ps5	0.202117	0.000659161
ENSMUSG00000104559	Gm43118	0.0178137	0.042465
**Significant genes between HNSC/Q1-2 and BRCA/4T1 groups (Genes were selected by Fold change>1.5 and p<0.05)
