# Supplementary material for: A CSF-1R-blocking antibody/IL-10 fusion protein increases anti-tumor immunity by effectuating tumor-resident CD8+ T cells
Source: Cell Rep Med. 2023 Aug 15;4(8):101154. doi: 10.1016/j.xcrm.2023.101154 (PMC10439276; doi:10.1016/j.xcrm.2023.101154)
Supplement: Table S7. List of upregulated genes of BRCA/4T1 model by RNA-seq analysis, related to Figure 5 — (A) Up-regulated genes for BF10 vs. control in BRCA/4T1. (B) Up-regulated genes for IL10 vs. control in BRCA/4T1. (C) Up-regulated genes for αCSF1R vs. control in BRCA/4T1. (D) Up-regulated genes for BF10 vs. IL10 in BRCA/4T1. [file mmc8.xlsx]

## Sheet: Table S7A
Table S7A. Upregulated genes in bulk RNA-Seq analysis of BRCA/4T1 of BF10 vs Control, (Related to Figure 5H)
Ensembl ID	GeneSymbol	Fold Change (BF10 vs Ctrl)	P value (BF10 vs Ctrl)
ENSMUSG00000028238	Atp6v0d2	2.71384	0.0284337
ENSMUSG00000028195	Ccn1	2.40297	0.00366769
ENSMUSG00000036158	Prickle1	2.16947	0.0388811
ENSMUSG00000001348	Acp5	2.32561	0.0180372
ENSMUSG00000110126	Gm9347	1.60737	0.035935
ENSMUSG00000005800	Mmp8	4.85631	0.011076
ENSMUSG00000046908	Ltb4r1	3.23515	0.00390215
ENSMUSG00000067049	Unc93a	3.68669	0.035053
ENSMUSG00000019850	Tnfaip3	1.56505	0.027198
ENSMUSG00000053835	H2-T24	2.23008	0.0163814
ENSMUSG00000024027	Glp1r	3.84266	0.028273
ENSMUSG00000031375	Bgn	2.99185	0.0314244
ENSMUSG00000005360	Slc1a3	2.31468	0.0413658
ENSMUSG00000030220	Arhgdib	1.89273	0.0429667
ENSMUSG00000026475	Rgs16	2.93888	0.00122727
ENSMUSG00000030589	Rasgrp4	2.95906	0.031097
ENSMUSG00000030043	Tacr1	3.40356	0.00969375
ENSMUSG00000023224	Serping1	2.31244	0.0176205
ENSMUSG00000001270	Ckb	2.20021	0.00811523
ENSMUSG00000031070	Mrgprf	2.80387	0.0316813
ENSMUSG00000051314	Ffar2	4.4083	0.00135068
ENSMUSG00000026104	Stat1	1.8964	0.00538762
ENSMUSG00000066363	Serpina3f	2.50096	0.00124157
ENSMUSG00000037548	H2-DMb2	1.74942	0.0390037
ENSMUSG00000020524	Gria1	3.63335	0.0291321
ENSMUSG00000115344	Gm49364	20.8793	0.0235887
ENSMUSG00000071552	Tigit	2.62651	0.0399796
ENSMUSG00000025347	Mettl7b	2.19239	0.0104042
ENSMUSG00000054594	Oscar	3.59776	0.00572638
ENSMUSG00000055782	Abcd2	2.29672	0.0463602
ENSMUSG00000118588	AC142112.1	304.039	0.0348134
ENSMUSG00000091650	Apol11a	2.01193	0.0447093
ENSMUSG00000022157	Mcpt8	1.94751	0.0298071
ENSMUSG00000000791	Il12rb1	1.58023	0.0397826
ENSMUSG00000048096	Lmod1	3.96378	0.0201929
ENSMUSG00000051279	Gdf6	2.41234	0.0234996
ENSMUSG00000113036	Gm47021	1.68574	0.0264028
ENSMUSG00000097183	Gm17501	2.18793	0.0297176
ENSMUSG00000036545	Adamts2	2.36288	0.0305582
ENSMUSG00000032584	Mst1r	3.21636	0.00715112
ENSMUSG00000048355	Arxes1	4.55327	0.0173177
ENSMUSG00000024867	Pip5k1b	5.1788	0.00308011
ENSMUSG00000029379	Cxcl3	1.97362	0.0296938
ENSMUSG00000038765	Lmx1b	3.54805	0.00818585
ENSMUSG00000022840	Adcy5	2.10524	0.0249357
ENSMUSG00000020614	Fam20a	2.18916	0.048437
ENSMUSG00000017737	Mmp9	3.22409	0.0039323
ENSMUSG00000001506	Col1a1	2.77846	0.0492883
ENSMUSG00000074417	Gm14548	4.07473	0.00392831
ENSMUSG00000047517	Dmbt1	3.62735	0.0247814
ENSMUSG00000026180	Cxcr2	9.07684	0.00261739
ENSMUSG00000028088	Fmo5	3.24612	0.041699
ENSMUSG00000092408	Vhl-ps1	6.6479	0.016242
ENSMUSG00000000359	Rem1	2.18867	0.015316
ENSMUSG00000024737	Slc15a3	1.53305	0.0253712
ENSMUSG00000061815	Rufy4	3.98739	0.00935001
ENSMUSG00000027661	Slc2a10	3.11207	0.0480675
ENSMUSG00000001588	Acap1	1.66615	0.0131277
ENSMUSG00000033576	Apol6	3.36791	0.000540919
ENSMUSG00000079343	C1s2	2.10073	0.0150775
ENSMUSG00000047180	Neurl3	2.64409	0.0118431
ENSMUSG00000054905	Stfa3	5.30116	0.0142819
ENSMUSG00000020125	Elane	16.4864	0.000219357
ENSMUSG00000030413	Pglyrp1	5.23719	0.00830274
ENSMUSG00000025877	Hk3	2.23039	0.00986951
ENSMUSG00000038521	C1s1	2.16929	0.0118757
ENSMUSG00000039699	Batf2	2.78942	0.00378249
ENSMUSG00000000805	Car4	2.4117	0.0107622
ENSMUSG00000036596	Cpz	2.71347	0.0370593
ENSMUSG00000027513	Pck1	4.16287	0.0292859
ENSMUSG00000052435	Cebpe	4.68035	0.0156793
ENSMUSG00000030069	Prok2	2.92072	0.0370245
ENSMUSG00000024112	Cacna1h	3.26724	0.0127303
ENSMUSG00000051048	P4ha3	3.90347	0.0244371
ENSMUSG00000105338	Gm43802	3.05311	0.0106516
ENSMUSG00000022504	Ciita	1.62822	0.0364831
ENSMUSG00000034573	Ptpn13	2.21772	0.0206997
ENSMUSG00000032643	Fhl3	1.61155	0.0393123
ENSMUSG00000041481	Serpina3g	2.48098	0.000168607
ENSMUSG00000072941	Sod3	2.37253	0.0238887
ENSMUSG00000001739	Cldn15	3.04481	0.0336224
ENSMUSG00000031760	Mt3	3.19749	0.0136682
ENSMUSG00000024371	C2	2.74055	0.0152592
ENSMUSG00000051159	Cited1	2.9193	0.0288365
ENSMUSG00000032452	Clstn2	4.08113	0.016909
ENSMUSG00000103440	Gm37131	1.82601	0.0409041
ENSMUSG00000019326	Aoc3	2.84556	0.0204679
ENSMUSG00000022902	Stfa2	4.4568	0.0394922
ENSMUSG00000032122	Slc37a2	2.37365	0.0176487
ENSMUSG00000041754	Trem3	3.43025	0.0176593
ENSMUSG00000031722	Hp	3.20042	0.0156725
ENSMUSG00000037005	Xpnpep2	1.85423	0.0445006
ENSMUSG00000074418	Gm15930	2.8602	0.0300726
ENSMUSG00000041577	Prelp	2.5499	0.0380565
**Significant genes between HNSC/Q1-2 and BRCA/4T1 groups (Genes were selected by Fold change>1.5 and p<0.05)

## Sheet: Table S7B
Table S7B. Upregulated genes in bulk RNA-Seq analysis of BRCA/4T1 of IL10 vs Control, (Related to Figure 5H)
Ensembl ID	GeneSymbol	Fold Change (IL10 vs Ctrl)	P value (IL10 vs Ctrl)
ENSMUSG00000028195	Ccn1	1.94844	0.00211054
ENSMUSG00000079592	C1qtnf5	2.16603	0.00705254
ENSMUSG00000036158	Prickle1	1.93872	0.0101678
ENSMUSG00000025355	Mmp19	1.66366	0.0213444
ENSMUSG00000001348	Acp5	2.10182	0.00884863
ENSMUSG00000110126	Gm9347	1.67912	0.00968293
ENSMUSG00000019850	Tnfaip3	1.66322	0.00262111
ENSMUSG00000024027	Glp1r	2.94421	0.0114672
ENSMUSG00000073599	Ecscr	1.64297	0.03011
ENSMUSG00000026768	Itga8	1.55638	0.0461315
ENSMUSG00000005883	Spo11	1.72361	0.0308549
ENSMUSG00000026475	Rgs16	3.16227	1.03671e-05
ENSMUSG00000027004	Frzb	2.01516	0.0208913
ENSMUSG00000036103	Colec12	1.85881	0.011178
ENSMUSG00000096403	Rnps1-ps	1.61993	0.0438969
ENSMUSG00000016283	H2-M2	2.23721	0.0167541
ENSMUSG00000047443	Erfe	1.8252	0.0142551
ENSMUSG00000030043	Tacr1	2.50542	0.0241957
ENSMUSG00000023224	Serping1	2.48336	0.000292912
ENSMUSG00000001270	Ckb	1.762	0.00615731
ENSMUSG00000001864	Aif1l	1.78565	0.0147295
ENSMUSG00000039239	Tgfb2	2.32901	0.0369412
ENSMUSG00000026104	Stat1	1.84417	0.0060842
ENSMUSG00000030854	Ptpn5	2.40978	0.0204245
ENSMUSG00000056643	Chst13	4.69443	0.00981779
ENSMUSG00000066363	Serpina3f	2.8726	0.000228125
ENSMUSG00000012889	Podnl1	1.86022	0.0159809
ENSMUSG00000015451	C4a	2.13467	0.0117433
ENSMUSG00000038264	Sema7a	1.63053	0.0272531
ENSMUSG00000110266	Gm32742	2.41181	0.0254889
ENSMUSG00000037548	H2-DMb2	1.74085	0.0334199
ENSMUSG00000074934	Grem1	2.67416	0.00606627
ENSMUSG00000048040	Arxes2	1.875	0.0107142
ENSMUSG00000028339	Col15a1	1.74558	0.00866896
ENSMUSG00000068587	Mgam	3.07477	0.0146148
ENSMUSG00000035041	Creb3l3	1.77204	0.0206569
ENSMUSG00000025347	Mettl7b	2.25298	0.0018173
ENSMUSG00000054594	Oscar	3.02109	0.00524389
ENSMUSG00000044674	Fzd1	1.60572	0.0327863
ENSMUSG00000027840	Wnt2b	2.1925	0.018459
ENSMUSG00000021268	Meg3	2.27781	0.0156109
ENSMUSG00000091553	Serpina3e-ps	2.43521	0.014767
ENSMUSG00000032011	Thy1	1.68783	0.0101144
ENSMUSG00000032024	Clmp	1.99048	0.010598
ENSMUSG00000030093	Wnt7a	2.23416	0.00206443
ENSMUSG00000027230	Creb3l1	1.98109	0.0138586
ENSMUSG00000091650	Apol11a	1.95305	0.0484907
ENSMUSG00000021118	Plek2	1.78042	0.0190493
ENSMUSG00000098470	C1rb	1.59791	0.0342612
ENSMUSG00000000791	Il12rb1	1.72064	0.000278001
ENSMUSG00000048096	Lmod1	2.83585	0.0200226
ENSMUSG00000014329	Bicc1	1.70227	0.0369359
ENSMUSG00000060550	H2-Q7	1.56611	0.0251479
ENSMUSG00000052125	F730043M19Rik	1.73747	0.0460914
ENSMUSG00000000489	Pdgfb	2.13684	0.0106585
ENSMUSG00000113036	Gm47021	1.67263	0.0096654
ENSMUSG00000097183	Gm17501	1.79746	0.0264414
ENSMUSG00000036545	Adamts2	2.36029	0.00394999
ENSMUSG00000013415	Igf2bp1	2.25934	0.0226725
ENSMUSG00000048489	Depp1	1.53938	0.0422351
ENSMUSG00000037613	Tnfrsf23	1.78152	0.0360248
ENSMUSG00000020826	Nos2	4.06537	0.000231352
ENSMUSG00000038151	Prdm1	1.99711	0.0121013
ENSMUSG00000024867	Pip5k1b	2.33565	0.0493105
ENSMUSG00000029379	Cxcl3	2.11322	0.00594135
ENSMUSG00000030790	Adm	1.80082	0.0259384
ENSMUSG00000049303	Syt12	1.94428	0.0111143
ENSMUSG00000034159	Mab21l4	2.70235	0.0151894
ENSMUSG00000020614	Fam20a	1.86957	0.0370647
ENSMUSG00000023176	Cpn2	3.65009	0.0417381
ENSMUSG00000058420	Syt17	1.62295	0.0139569
ENSMUSG00000017737	Mmp9	2.92823	0.000191643
ENSMUSG00000001506	Col1a1	2.49483	0.0147885
ENSMUSG00000055675	Kbtbd11	1.64973	0.0135445
ENSMUSG00000026167	Wnt10a	1.85349	0.0387584
ENSMUSG00000021678	F2rl1	1.65446	0.0344219
ENSMUSG00000056427	Slit3	2.36082	0.0179037
ENSMUSG00000034205	Loxl2	2.4203	0.0287943
ENSMUSG00000011256	Adam19	1.80422	0.021408
ENSMUSG00000026639	Lamb3	1.84534	0.0269832
ENSMUSG00000097053	Gm1972	161.805	4.57274e-08
ENSMUSG00000000359	Rem1	2.31654	0.0012556
ENSMUSG00000019997	Ccn2	2.03414	0.0286118
ENSMUSG00000021464	Ror2	1.90099	0.00584232
ENSMUSG00000035783	Acta2	2.09302	0.0480512
ENSMUSG00000061815	Rufy4	2.80913	0.0110522
ENSMUSG00000030782	Tgfb1i1	2.07573	0.0404208
ENSMUSG00000027661	Slc2a10	2.87057	0.0158898
ENSMUSG00000033576	Apol6	3.15802	6.10393e-05
ENSMUSG00000028369	Svep1	2.04442	0.0102603
ENSMUSG00000079343	C1s2	2.186	0.0016664
ENSMUSG00000117042	2700054A10Rik	1.83571	0.0450387
ENSMUSG00000050069	Grem2	1.96609	0.0306861
ENSMUSG00000054675	Tmem119	2.10419	0.00755745
ENSMUSG00000038521	C1s1	2.24105	0.000944338
ENSMUSG00000038086	Hspb2	1.5467	0.0196564
ENSMUSG00000039699	Batf2	2.2631	0.0127662
ENSMUSG00000027408	Cpxm1	1.93241	0.0184035
ENSMUSG00000000805	Car4	2.1733	0.0185814
ENSMUSG00000036596	Cpz	2.15276	0.00865338
ENSMUSG00000021765	Fst	1.8945	0.04473
ENSMUSG00000026837	Col5a1	1.74496	0.0386493
ENSMUSG00000097998	Gm27019	4.79964	0.0331103
ENSMUSG00000032327	Stra6	1.8153	0.0294223
ENSMUSG00000056481	Cd248	2.09214	0.00996134
ENSMUSG00000097002	Gm2670	3.7253	0.0385486
ENSMUSG00000041449	Serpina3h	2.0599	0.0167133
ENSMUSG00000030069	Prok2	2.15307	0.0193777
ENSMUSG00000024112	Cacna1h	3.12084	0.00545038
ENSMUSG00000036412	Arsi	2.66321	0.0228303
ENSMUSG00000105338	Gm43802	2.40329	0.0217746
ENSMUSG00000022504	Ciita	1.77476	0.0060445
ENSMUSG00000041481	Serpina3g	3.02702	4.94104e-06
ENSMUSG00000067586	S1pr3	1.97376	0.00995632
ENSMUSG00000031760	Mt3	2.65905	0.0256039
ENSMUSG00000024371	C2	2.1846	0.00766052
ENSMUSG00000029661	Col1a2	2.30815	0.0262998
ENSMUSG00000022665	Ccdc80	1.82822	0.00582556
ENSMUSG00000079492	Gm11127	1.68195	0.0480313
ENSMUSG00000050014	Apol10b	1.91669	0.0426752
ENSMUSG00000019326	Aoc3	2.37501	0.00609367
ENSMUSG00000021367	Edn1	1.72201	0.0472342
ENSMUSG00000047878	A4galt	1.96753	0.0149585
ENSMUSG00000079014	Serpina3i	1.86191	0.0134006
ENSMUSG00000024421	Lama3	2.00252	0.0407396
ENSMUSG00000103749	Pcdhgb5	2.26475	0.0368656
ENSMUSG00000031253	Srpx2	2.63899	0.0102122
ENSMUSG00000026620	Mark1	1.96827	0.00373712
ENSMUSG00000037005	Xpnpep2	1.83464	0.0335297
ENSMUSG00000026586	Prrx1	1.86266	0.00861239
ENSMUSG00000038244	Mical2	2.08588	0.0419366
**Significant genes between HNSC/Q1-2 and BRCA/4T1 groups (Genes were selected by Fold change>1.5 and p<0.05)

## Sheet: Table S7C
Table S7C. Upregulated genes in bulk RNA-Seq analysis of BRCA/4T1 of antiCSF1R vs Control, (Related to Figure 5H)
Ensembl ID	GeneSymbol	Fold Change (αCSF1R vs Ctrl)	P value (αCSF1R vs Ctrl)
ENSMUSG00000055172	C1ra	1.76234	0.0276146
ENSMUSG00000071716	Apol7e	2.67148	0.0130938
ENSMUSG00000097124	A530020G20Rik	2.6429	0.0121749
ENSMUSG00000118588	AC142112.1	557.704	1.48881e-10
ENSMUSG00000022227	Mcpt1	13.6814	0.000509018
ENSMUSG00000020826	Nos2	4.85771	0.00108983
ENSMUSG00000033576	Apol6	3.36361	0.000275352
ENSMUSG00000062310	Glrp1	1.50305	0.0436835
ENSMUSG00000027360	Hdc	1.79288	0.0199922
ENSMUSG00000038521	C1s1	2.05888	0.0114484
ENSMUSG00000097960	A330074K22Rik	3.0413	0.0233425
ENSMUSG00000022225	Cma1	8.68584	0.000693574
ENSMUSG00000039699	Batf2	2.20049	0.0410108
ENSMUSG00000000805	Car4	3.42032	3.58601e-05
ENSMUSG00000022226	Mcpt2	6.41202	0.0438975
ENSMUSG00000031778	Cx3cl1	1.74107	0.0233401
**Significant genes between HNSC/Q1-2 and BRCA/4T1 groups (Genes were selected by Fold change>1.5 and p<0.05)

## Sheet: Table S7D
Table S7D. Upregulated genes in bulk RNA-Seq analysis of BRCA/4T1 of BF10 vs IL10, (Related to Figure 5H)
Ensembl ID	GeneSymbol	Fold Change (BF10 vs Ctrl)	P value (BF10 vs Ctrl)
ENSMUSG00000104422	Ighv1-14	6.99057	0.0237701
ENSMUSG00000037922	Bank1	2.15987	0.0204334
ENSMUSG00000004552	Ctse	2.4449	0.04021
ENSMUSG00000096844	Igkv6-14	23.893	0.0102568
ENSMUSG00000076612	Ighg2c	4.02968	0.000692133
ENSMUSG00000096336	Igkv1-135	3.18736	0.0361652
ENSMUSG00000076547	Igkv4-70	29.8645	0.0466066
ENSMUSG00000096464	Ighv2-2	3.9282	0.00591424
ENSMUSG00000096459	Ighv9-3	2.66413	0.0228018
ENSMUSG00000076569	Igkv5-39	11.113	0.000547975
ENSMUSG00000051159	Cited1	3.678	0.0296247
**Significant genes between HNSC/Q1-2 and BRCA/4T1 groups (Genes were selected by Fold change>1.5 and p<0.05)
