# Supplementary material for: A CSF-1R-blocking antibody/IL-10 fusion protein increases anti-tumor immunity by effectuating tumor-resident CD8+ T cells
Source: Cell Rep Med. 2023 Aug 15;4(8):101154. doi: 10.1016/j.xcrm.2023.101154 (PMC10439276; doi:10.1016/j.xcrm.2023.101154)
Supplement: Table S8. List of downregulated genes of BRCA/4T1 model by RNA-seq analysis, related to Figure 5 — (A) Down-regulated genes for BF10 vs. control in BRCA/4T1. (B) Down-regulated genes for IL10 vs. control in BRCA/4T1. (C) Down-regulated genes for αCSF1R vs. control in BRCA/4T1. (D) Down-regulated genes for BF10 vs. IL10 in BRCA/4T1. [file mmc9.xlsx]

## Sheet: Table S8A
Table S8A. Downregulated genes in bulk RNA-Seq analysis of BRCA/4T1 of BF10 vs Control, (Related to Figure 5H)
Ensembl ID	GeneSymbol	Fold Change (BF10 vs Ctrl)	P value (BF10 vs Ctrl)
ENSMUSG00000060726	Tmsb15a	0.0448489	2.05517e-05
ENSMUSG00000030178	Klra13-ps	0.276326	0.00686439
ENSMUSG00000003477	Inmt	0.0800552	0.0308731
ENSMUSG00000090093	Gm14399	0.401138	0.025269
ENSMUSG00000015441	Gzmf	0.266681	0.000371727
ENSMUSG00000065999	Zfp985	0.249172	0.0222679
ENSMUSG00000111740	Gm49783	0.122933	0.0238345
ENSMUSG00000073494	Sh2d1b2	0.223733	0.00246065
ENSMUSG00000067599	Klra7	0.34339	0.0225939
ENSMUSG00000049235	Gm7324	0.206704	0.0452996
ENSMUSG00000078879	Zfp973	0.36733	0.0370748
ENSMUSG00000051431	Gpr87	0.117445	0.000587237
ENSMUSG00000031273	Col4a6	0.236693	0.00163474
ENSMUSG00000021403	Serpinb9b	0.261798	0.00230745
ENSMUSG00000051074	4930579K19Rik	0.384335	0.0473151
ENSMUSG00000059256	Gzmd	0.329905	0.000853261
ENSMUSG00000030114	Klrg1	0.368092	0.00248426
ENSMUSG00000068130	Zfp442	0.379658	0.00701309
ENSMUSG00000040284	Gzmg	0.239311	0.000130868
ENSMUSG00000060311	Mucl1	0.0856077	0.0396194
ENSMUSG00000065105	Gm26130	0.139971	0.0327404
ENSMUSG00000074629	4930518I15Rik	0.419213	0.0433255
ENSMUSG00000107705	Gm45062	0.479417	0.0180258
ENSMUSG00000024331	Dsc2	0.267387	0.00275302
ENSMUSG00000105703	Gm43305	0.177951	0.000340082
ENSMUSG00000067919	Rex2	0.0313515	0.019589
ENSMUSG00000092165	Gm5624	0.283101	0.0226669
ENSMUSG00000045106	Ccdc73	0.457043	0.0261277
ENSMUSG00000078896	Zfp965	0.398243	0.0246716
ENSMUSG00000089726	Mir17hg	0.398334	0.0130785
ENSMUSG00000074183	Gsta1	0.151677	0.0388443
ENSMUSG00000089756	Zfp966	0.419822	0.0033181
ENSMUSG00000070504	Fcrl6	0.171272	3.13681e-06
**Significant genes between HNSC/Q1-2 and BRCA/4T1 groups (Genes were selected by Fold change>1.5 and p<0.05)

## Sheet: Table S8B
Table S8B. Downregulated genes in bulk RNA-Seq analysis of BRCA/4T1 of IL10 vs Control, (Related to Figure 5H)
Ensembl ID	GeneSymbol	Fold Change (BF10 vs Ctrl)	P value (BF10 vs Ctrl)
ENSMUSG00000060726	Tmsb15a	0.0115938	3.94523e-06
ENSMUSG00000040627	Aicda	0.0622356	0.00949385
ENSMUSG00000111293	Gm34006	0.07162	0.0332662
ENSMUSG00000015441	Gzmf	0.174079	3.35885e-08
ENSMUSG00000038179	Slamf7	0.439553	0.0282213
ENSMUSG00000078877	Gm14295	0.413371	0.02647
ENSMUSG00000000706	Btn1a1	0.137137	0.0461544
ENSMUSG00000073494	Sh2d1b2	0.0678398	4.47056e-06
ENSMUSG00000002007	Srpk3	0.143327	0.0443236
ENSMUSG00000067599	Klra7	0.212578	0.0058394
ENSMUSG00000094622	Gm3055	0.376112	0.0393263
ENSMUSG00000048216	Gpr85	0.467674	0.0111042
ENSMUSG00000094925	Gm5798	0.0369369	0.00739276
ENSMUSG00000031273	Col4a6	0.387523	0.0285997
ENSMUSG00000026919	Lcn4	0.141072	0.0268031
ENSMUSG00000030325	Klrb1c	0.389248	0.0237482
ENSMUSG00000027790	Sis	0.423791	0.0254794
ENSMUSG00000092564	BC051226	0.40468	0.0489068
ENSMUSG00000059256	Gzmd	0.195506	1.4073e-07
ENSMUSG00000028072	Ntrk1	0.013239	0.00195848
ENSMUSG00000040284	Gzmg	0.105111	8.8878e-15
ENSMUSG00000060311	Mucl1	0.0446774	0.0174386
ENSMUSG00000057596	Trim30d	0.373456	0.0129696
ENSMUSG00000022156	Gzme	0.485668	0.0332286
ENSMUSG00000078864	Gm14322	0.326179	0.0389362
ENSMUSG00000079186	Gzmc	0.266191	3.49793e-05
ENSMUSG00000024331	Dsc2	0.123586	7.31172e-07
ENSMUSG00000079339	Ifit1bl1	0.426838	0.0257961
ENSMUSG00000105703	Gm43305	0.334666	0.0173253
ENSMUSG00000025432	Avil	0.216474	0.00768217
ENSMUSG00000067919	Rex2	0.0157531	0.0100352
ENSMUSG00000021211	Akr1c12	0.37052	0.0217127
ENSMUSG00000039315	Clnk	0.247567	0.0307052
ENSMUSG00000112690	Gm2446	0.351181	0.00207906
ENSMUSG00000098120	Gm5914	0.365861	0.0466249
ENSMUSG00000093485	Gm20708	0.430696	0.00950514
ENSMUSG00000074183	Gsta1	0.082618	0.046965
ENSMUSG00000070504	Fcrl6	0.0767667	3.59243e-18
**Significant genes between HNSC/Q1-2 and BRCA/4T1 groups (Genes were selected by Fold change>1.5 and p<0.05)

## Sheet: Table S8C
Table S8C. Downregulated genes in bulk RNA-Seq analysis of BRCA/4T1 of antiCSF1R vs Control, (Related to Figure 5H)
Ensembl ID	GeneSymbol	Fold Change (αCSF1R vs Ctrl)	P value (αCSF1R vs Ctrl)
ENSMUSG00000022667	Cd200r1	0.254158	0.00126213
ENSMUSG00000060726	Tmsb15a	0.223508	0.025239
ENSMUSG00000029925	Tbxas1	0.0835301	4.93131e-18
ENSMUSG00000089929	Bcl2a1b	0.0822076	8.81706e-06
ENSMUSG00000029919	Hpgds	0.106706	1.89935e-08
ENSMUSG00000000594	Gm2a	0.317269	4.4646e-05
ENSMUSG00000001348	Acp5	0.264716	2.66375e-05
ENSMUSG00000021322	Aoah	0.27392	1.3845e-05
ENSMUSG00000025058	5430427O19Rik	0.17757	0.00154997
ENSMUSG00000070390	Nlrp1b	0.235245	3.1392e-06
ENSMUSG00000026321	Tnfrsf11a	0.335726	1.14223e-05
ENSMUSG00000020589	Fam49a	0.497649	0.0150807
ENSMUSG00000034959	Rubcnl	0.345369	0.00257084
ENSMUSG00000079419	Ms4a6c	0.11057	3.65582e-15
ENSMUSG00000038147	Cd84	0.20978	0.000309957
ENSMUSG00000024696	Lpxn	0.197726	0.000128514
ENSMUSG00000027670	Ocstamp	0.0299435	6.07969e-11
ENSMUSG00000036896	C1qc	0.0459049	1.10425e-13
ENSMUSG00000049625	Tifab	0.106283	2.0754e-09
ENSMUSG00000074342	I830077J02Rik	0.21422	5.78754e-06
ENSMUSG00000056130	Ticam2	0.184792	0.00142674
ENSMUSG00000042129	Rassf4	0.272245	5.63556e-05
ENSMUSG00000044583	Tlr7	0.129376	5.42314e-05
ENSMUSG00000062082	Cd200r4	0.264637	0.0099068
ENSMUSG00000040522	Tlr8	0.165478	6.08307e-05
ENSMUSG00000036905	C1qb	0.0757	2.00898e-19
ENSMUSG00000018920	Cxcl16	0.339534	0.00245939
ENSMUSG00000029299	Abcg3	0.0427257	1.9398e-14
ENSMUSG00000044092	C130050O18Rik	0.215703	8.02084e-07
ENSMUSG00000037661	Gpr160	0.236219	4.69056e-07
ENSMUSG00000033777	Tlr13	0.275281	0.00439615
ENSMUSG00000042249	Grk3	0.341831	0.000996939
ENSMUSG00000024672	Ms4a7	0.140171	8.46727e-06
ENSMUSG00000013707	Tnfaip8l2	0.183322	1.69857e-07
ENSMUSG00000008496	Pou2f2	0.342849	0.000798183
ENSMUSG00000053063	Clec12a	0.243506	0.00883909
ENSMUSG00000035352	Ccl12	0.0258537	5.81513e-17
ENSMUSG00000095609	Gm21188	0.229708	1.13701e-07
ENSMUSG00000000682	Cd52	0.183306	0.00125651
ENSMUSG00000102418	Sh2d1b1	0.135299	4.02781e-06
ENSMUSG00000015396	Cd83	0.0809811	6.86037e-07
ENSMUSG00000073412	Lst1	0.341693	0.0492557
ENSMUSG00000029553	Tfec	0.103559	1.33246e-08
ENSMUSG00000048621	Gm6377	0.249394	0.00849444
ENSMUSG00000095788	Sirpb1a	0.178284	0.00131995
ENSMUSG00000078780	Gm5150	0.119221	0.000161334
ENSMUSG00000044827	Tlr1	0.303032	5.92802e-05
ENSMUSG00000021624	Cd180	0.107566	2.47588e-09
ENSMUSG00000112895	Gm47567	0.30537	0.0217314
ENSMUSG00000021886	Gpr65	0.167691	0.000489046
ENSMUSG00000114608	Gm36161	0.297172	0.00348057
ENSMUSG00000026358	Rgs1	0.138044	0.000266443
ENSMUSG00000019872	Smpdl3a	0.26113	0.00544845
ENSMUSG00000102037	Bcl2a1a	0.0944826	3.09418e-06
ENSMUSG00000003283	Hck	0.277113	5.40062e-08
ENSMUSG00000024677	Ms4a6b	0.106281	2.73295e-07
ENSMUSG00000024675	Ms4a4c	0.156576	2.17015e-11
ENSMUSG00000097211	BC065403	0.0658974	0.00465465
ENSMUSG00000038642	Ctss	0.121012	1.36667e-06
ENSMUSG00000035561	Aldh1b1	0.202569	8.072e-06
ENSMUSG00000087150	BC064078	0.287971	0.00260427
ENSMUSG00000046245	Pilra	0.164542	4.47964e-06
ENSMUSG00000038811	Gngt2	0.27252	0.000282983
ENSMUSG00000029915	Clec5a	0.112338	5.82562e-05
ENSMUSG00000053687	Dpep2	0.315473	2.09785e-05
ENSMUSG00000021423	Ly86	0.0597208	6.97103e-10
ENSMUSG00000015340	Cybb	0.336042	7.42869e-05
ENSMUSG00000070354	Evi2	0.393096	0.00700691
ENSMUSG00000040592	Cd79b	0.0493137	0.000522455
ENSMUSG00000067916	Zfp991	0.341787	0.0268673
ENSMUSG00000025804	Ccr1	0.226347	0.00986037
ENSMUSG00000055541	Lair1	0.0756529	5.37769e-15
ENSMUSG00000059498	Fcgr3	0.154177	6.91387e-06
ENSMUSG00000010142	Tnfrsf13b	0.141586	1.48129e-09
ENSMUSG00000040552	C3ar1	0.18397	1.02954e-06
ENSMUSG00000024397	Aif1	0.0720284	6.0913e-14
ENSMUSG00000045658	Pid1	0.187407	8.74819e-11
ENSMUSG00000078783	Gm9733	0.216678	0.0155177
ENSMUSG00000049723	Mmp12	0.102136	4.59672e-05
ENSMUSG00000057135	Scimp	0.137738	6.27481e-05
ENSMUSG00000099757	BE692007	0.132788	1.94615e-09
ENSMUSG00000020573	Pik3cg	0.254061	1.67874e-08
ENSMUSG00000036381	P2ry14	0.194545	0.000149184
ENSMUSG00000022372	Sla	0.169083	1.34399e-11
ENSMUSG00000026656	Fcgr2b	0.226157	4.8763e-05
ENSMUSG00000043832	Clec4a3	0.300245	0.000253336
ENSMUSG00000047592	Nxpe5	0.090332	3.96074e-11
ENSMUSG00000049744	Arhgap15	0.126395	0.000511779
ENSMUSG00000004359	Spic	0.150967	0.0177608
ENSMUSG00000028327	Stra6l	0.386704	0.0154627
ENSMUSG00000030789	Itgax	0.293037	0.00102504
ENSMUSG00000044811	Cd300c2	0.153373	1.02321e-05
ENSMUSG00000021640	Naip1	0.223519	0.0181332
ENSMUSG00000115230	AU022793	0.0813209	3.7803e-09
ENSMUSG00000028459	Cd72	0.180592	0.000322617
ENSMUSG00000053030	Spink2	0.177347	0.00918513
ENSMUSG00000058715	Fcer1g	0.170799	1.75833e-06
ENSMUSG00000071311	Gpr31b	0.0777874	0.0410531
ENSMUSG00000015314	Slamf6	0.153416	0.000121304
ENSMUSG00000026360	Rgs2	0.316675	0.013917
ENSMUSG00000049103	Ccr2	0.133706	1.93394e-06
ENSMUSG00000035493	Tgfbi	0.24461	2.80984e-06
ENSMUSG00000051212	Gpr183	0.178966	1.97595e-07
ENSMUSG00000026395	Ptprc	0.333326	0.00775075
ENSMUSG00000099398	Ms4a14	0.247468	0.00205865
ENSMUSG00000069516	Lyz2	0.0673412	2.86769e-11
ENSMUSG00000026712	Mrc1	0.0985213	1.67164e-14
ENSMUSG00000052821	Cysltr1	0.0828755	1.60299e-08
ENSMUSG00000049037	Clec4a1	0.48689	0.0345525
ENSMUSG00000015355	Cd48	0.214958	0.00684722
ENSMUSG00000030579	Tyrobp	0.157827	0.000569906
ENSMUSG00000056145	AI504432	0.216547	7.18773e-06
ENSMUSG00000042498	Radx	0.0441721	2.62796e-06
ENSMUSG00000049988	Lrrc25	0.168897	1.01259e-12
ENSMUSG00000022901	Cd86	0.187868	0.000191431
ENSMUSG00000023349	Clec4n	0.161245	0.000455636
ENSMUSG00000063193	Cd300lb	0.202762	0.000104356
ENSMUSG00000026548	Slamf9	0.0336718	5.00114e-17
ENSMUSG00000040229	Gpr34	0.0502485	1.83996e-07
ENSMUSG00000074677	Sirpb1c	0.178329	0.00101881
ENSMUSG00000041707	Tmem273	0.0904994	1.58162e-10
ENSMUSG00000101389	Ms4a4a	0.275052	0.000610615
ENSMUSG00000066682	Pilrb2	0.36775	0.0205482
ENSMUSG00000046031	Calhm6	0.333205	0.00254467
ENSMUSG00000024013	Fgd2	0.130405	4.99217e-08
ENSMUSG00000015947	Fcgr1	0.0836878	5.47276e-19
ENSMUSG00000004730	Adgre1	0.154377	6.38384e-09
ENSMUSG00000059089	Fcgr4	0.154593	0.000290307
ENSMUSG00000002992	Apoc2	0.157639	1.4174e-07
ENSMUSG00000036887	C1qa	0.0496322	1.82715e-20
ENSMUSG00000070873	Lilra5	0.0241104	4.72007e-11
ENSMUSG00000025044	Msr1	0.0473178	6.48868e-13
ENSMUSG00000031264	Btk	0.176485	5.7615e-13
ENSMUSG00000001128	Cfp	0.13761	8.99172e-09
ENSMUSG00000050075	Gpr171	0.227349	0.00400784
ENSMUSG00000020120	Plek	0.278854	0.00679619
ENSMUSG00000051682	Treml4	0.121313	7.42193e-06
ENSMUSG00000052160	Pld4	0.14498	1.2789e-05
ENSMUSG00000030147	Clec4b1	0.22938	0.0149453
ENSMUSG00000117239	Gpr31c	0.102402	7.18263e-08
ENSMUSG00000040528	Milr1	0.202337	1.21154e-05
ENSMUSG00000029373	Pf4	0.158016	0.000372785
ENSMUSG00000024679	Ms4a6d	0.125408	2.65678e-05
ENSMUSG00000030117	Gdf3	0.0891195	0.000271724
ENSMUSG00000079227	Ccr5	0.153988	1.58491e-11
ENSMUSG00000036353	P2ry12	0.0894031	1.42074e-08
ENSMUSG00000030148	Clec4a2	0.0674665	3.16876e-07
ENSMUSG00000095028	Sirpb1b	0.133831	0.000362476
ENSMUSG00000089942	Pira2	0.38585	0.0370676
ENSMUSG00000099974	Bcl2a1d	0.115702	1.94238e-05
ENSMUSG00000036469	Marchf1	0.289573	2.72708e-06
ENSMUSG00000036362	P2ry13	0.127967	2.29593e-05
ENSMUSG00000054293	P2ry10b	0.442661	0.0321413
ENSMUSG00000030187	Klra2	0.117489	1.92345e-06
ENSMUSG00000030560	Ctsc	0.148146	6.03314e-13
**Significant genes between HNSC/Q1-2 and BRCA/4T1 groups (Genes were selected by Fold change>1.5 and p<0.05)

## Sheet: Table S8D
Table S8D. Downregulated genes in bulk RNA-Seq analysis of BRCA/4T1 of BF10 vs IL10, (Related to Figure 5H)
Ensembl ID	GeneSymbol	Fold Change (BF10 vs IL10)	P value (BF10 vs IL10)
ENSMUSG00000094551	Gm22392	0.187911	0.0433357
ENSMUSG00000074841	Cbx3-ps1	0.077853	0.0310777
ENSMUSG00000071052	Rpl7a-ps5	0.468447	0.0459382
ENSMUSG00000104559	Gm43118	0.0177878	0.0376347
**Significant genes between HNSC/Q1-2 and BRCA/4T1 groups (Genes were selected by Fold change>1.5 and p<0.05)
