# Supplementary material for: A CSF-1R-blocking antibody/IL-10 fusion protein increases anti-tumor immunity by effectuating tumor-resident CD8+ T cells
Source: Cell Rep Med. 2023 Aug 15;4(8):101154. doi: 10.1016/j.xcrm.2023.101154 (PMC10439276; doi:10.1016/j.xcrm.2023.101154)
Supplement: Table S9. Immune repertoire analysis of TCR clonotype, related to Figures 5 and S9 — (A) TCR clonotype report for tumor. (B) TCR clonotype report for spleen. (C) TCR clonotype report for tumor-draining lymph nodes. [file mmc10.xlsx]

## Sheet: Table S9A
	Table S9A. QIAseq-RNA Immune Repertoire TCR clonotype report for tumor, (Related to Figure 5K-5L and Figure S9F-S9G)
	Enrichment Metrics (Tumor)
	metric	BF10	CSF1R	Ctl-IgG	IL10
	read pairs total	5484707	6031844	5383041	5163821
	UMI consensus read pairs, total	1788106	852258	1242011	1381893
	mean read pairs per UMI	6.8	13.1	9.1	8.3
	clonotypes TRAC	55103	2430	9468	38233
	clonotypes TRBC	90267	2493	9466	54779
	clonotypes TRDC	619	60	143	339
	clonotypes TRGC	289	154	278	202
	Diversity Diversity Indices (TRAC)
	metric	BF10	CSF1R	Ctl-IgG	IL10
	Observed diversity	55103	2430	9468	38233
	Observed % of clonotypes in top 50% of UMIs	24.64	2.47	4.3	23.16
	Diversity (TRBC)
	metric	BF10	CSF1R	Ctl-IgG	IL10
	Observed diversity	90267	2493	9466	54779
	Observed % of clonotypes in top 50% of UMIs	27.43	1.12	0.79	24.47
	Diversity (TRDC)
	metric	BF10	CSF1R	Ctl-IgG	IL10
	Observed diversity	619	60	143	339
	Observed % of clonotypes in top 50% of UMIs	27.14	1.67	4.9	26.55
	Diversity (TRGC)
	metric	BF10	CSF1R	Ctl-IgG	IL10
	Observed diversity	289	154	278	202
	Observed % of clonotypes in top 50% of UMIs	13.49	3.25	2.52	9.41

## Sheet: Table S9B
	Table S9B. QIAseq-RNA Immune Repertoire TCR clonotype report for spleen, (Related to Figure 5K-5L and Figure S9F-S9G)
	Enrichment Metrics (Spleen)
	metric	BF10	CSF1R	Ctl-IgG	IL10
	read pairs total	4839407	6379191	5311599	4876337
	UMI consensus read pairs, total	1573965	1477290	1761104	1648295
	mean read pairs per UMI	6.6	9.5	6.9	6.3
	clonotypes TRAC	57954	40731	51653	62175
	clonotypes TRBC	86538	64394	79715	100671
	clonotypes TRDC	1468	781	1070	650
	clonotypes TRGC	803	575	718	263
	Diversity Diversity Indices (TRAC)
	metric	BF10	CSF1R	Ctl-IgG	IL10
	Observed diversity	57954	40731	51653	62175
	Observed % of clonotypes in top 50% of UMIs	25.37	25.52	25.16	25.89
	Diversity (TRBC)
	metric	BF10	CSF1R	Ctl-IgG	IL10
	Observed diversity	86538	64394	79715	100671
	Observed % of clonotypes in top 50% of UMIs	30.38	27.05	28.48	30.45
	Diversity (TRDC)
	metric	BF10	CSF1R	Ctl-IgG	IL10
	Observed diversity	1468	781	1070	650
	Observed % of clonotypes in top 50% of UMIs	27.32	28.94	27.85	30.92
	Diversity (TRGC)
	metric	BF10	CSF1R	Ctl-IgG	IL10
	Observed diversity	803	575	718	263
	Observed % of clonotypes in top 50% of UMIs	14.32	17.57	15.04	24.71

## Sheet: Table S9C
	Table S9C. QIAseq-RNA Immune Repertoire TCR clonotype report for tumor-draining lymph nodes, (Related to Figure 5K-5L and S9F-S9GF-S9G)
	Enrichment Metrics (tdLN)
	metric	BF10	CSF1R	Ctl-IgG	IL10
	read pairs total	3738677	3923563	3469515	4624455
	UMI consensus read pairs, total	1845510	1817553	978613	1505359
	mean read pairs per UMI	4.2	4.3	6.5	6
	clonotypes TRAC	38898	43136	46550	63371
	clonotypes TRBC	151105	151480	71579	106279
	clonotypes TRDC	2606	1619	1713	2741
	clonotypes TRGC	2100	1735	1283	1638
	Diversity Diversity Indices (TRAC)
	metric	BF10	CSF1R	Ctl-IgG	IL10
	Observed diversity	38898	43136	46550	63371
	Observed % of clonotypes in top 50% of UMIs	28.15	25.94	23.36	22.31
	Diversity (TRBC)
	metric	BF10	CSF1R	Ctl-IgG	IL10
	Observed diversity	151105	151480	71579	106279
	Observed % of clonotypes in top 50% of UMIs	32.47	30.48	28.44	27.38
	Diversity (TRDC)
	metric	BF10	CSF1R	Ctl-IgG	IL10
	Observed diversity	2606	1619	1713	2741
	Observed % of clonotypes in top 50% of UMIs	7.33	0.49	13.6	11.35
	Diversity (TRGC)
	metric	BF10	CSF1R	Ctl-IgG	IL10
	Observed diversity	2100	1735	1283	1638
	Observed % of clonotypes in top 50% of UMIs	0.29	0.17	2.1	1.28
